# Supplementary material for: Integrative transcriptomics and proteomics profiling of Arabidopsis thaliana elucidates novel mechanisms underlying spaceflight adaptation
Source: Front Plant Sci. 2023 Nov 27;14:1260429. doi: 10.3389/fpls.2023.1260429 (PMC10712242; doi:10.3389/fpls.2023.1260429)
Supplement: Supplementary file 2 [file DataSheet_2.zip]

Archive with 8 entries (8 files):
- Supplementary Tables A-F/Supplementary Table A.xlsx
- Supplementary Tables A-F/Supplementary Table B.xlsx
- Supplementary Tables A-F/Supplementary Table C.xlsx
- Supplementary Tables A-F/Supplementary Table D.xlsx
- Supplementary Tables A-F/Supplementary Table E.xlsx
- Supplementary Tables A-F/Supplementary Table F.xlsx
- Supplementary Tables A-F/Supplementary Table unknown.xlsx
- Supplementary Tables A-F/Tables of differentially expressed RNA.xlsx
