# Supplementary material for: Integrative transcriptomics and proteomics profiling of Arabidopsis thaliana elucidates novel mechanisms underlying spaceflight adaptation
Source: Front Plant Sci. 2023 Nov 27;14:1260429. doi: 10.3389/fpls.2023.1260429 (PMC10712242; doi:10.3389/fpls.2023.1260429)
Supplement: Supplementary file 2 [file DataSheet_2.zip › Supplementary Tables A-F/Supplementary Table A.xlsx]

## Sheet: Sheet1
Supplementary Table A: Proteins related to intra-cellular trafficking
			Root	Shoot
TAIR.ID	Protein name	Symbol	L2FC	L2FC
AT4G28390	ADP,ATP carrier protein 3, mitochondrial	AAC3	-	1.02
AT3G47730	ABC transporter A family member 2	ABCA2	0.89	0.71
AT3G55320	ABC transporter B family member 20	ABCB20	-0.35	-0.65
AT2G36910	ABC transporter B family member 1	ABCB1	-0.21	-
AT1G70610	ABC transporter B family member 26, chloroplastic	ABCB26	-0.65	-0.92
AT5G39040	ABC transporter B family member 27	ABCB27	-	-0.44
AT4G25450	Non-intrinsic ABC protein 8	ABCB28	-0.36	-0.58
AT5G03910	ABC transporter B family member 29, chloroplastic	ABCB29	-0.48	-0.57
AT4G19210	ABC transporter E family member 2	ABCE2	-0.28	-
AT5G06530	ABC transporter G family member 22	ABCG22	-	-0.75
AT2G36380	ABC transporter G family member 34	ABCG34	0.4	0.77
AT1G15210	ABC transporter G family member 35	ABCG35	0.36	1.23
AT1G15520	ABC transporter G family member 40	ABCG40	-0.91	-2.34
AT4G04770	UPF0051 protein ABCI8, chloroplastic	ABCI8	0.57	0.78
AT4G37640	Calcium-transporting ATPase 2, plasma membrane-type	ACA2	-	-0.51
AT2G41560	Calcium-transporting ATPase 4, plasma membrane-type	ACA4	0.25	-
AT5G57110	Calcium-transporting ATPase 8, plasma membrane-type	ACA8	0.32	-
AT3G05420	Acyl-CoA-binding domain-containing protein 4	ACBP4	-0.26	-
AT2G34690	Accelerated cell death 11	ACD11	-	0.37
AT4G24550	Clathrin adaptor complexes medium subunit family protein	adaptor protein-4 mu-adaptin	-0.26	-0.46
AT4G01100	Mitochondrial adenine nucleotide transporter ADNT1	ADNT1	-0.43	-0.65
AT5G54310	ADP-ribosylation factor GTPase-activating protein AGD5	AGD5	0.62	-
AT4G17890	Probable ADP-ribosylation factor GTPase-activating protein AGD8	AGD8	-0.65	-
AT5G46750	Probable ADP-ribosylation factor GTPase-activating protein AGD9	AGD9	-	1.34
AT4G01800	Protein translocase subunit SecA	AGY1	-0.28	-
AT5G62670	ATPase 11, plasma membrane-type	AHA11	0.36	0.99
AT2G17390	Ankyrin repeat domain-containing protein 2B	AKR2B	-	1.13
AT3G25610	Phospholipid-transporting ATPase 10	ALA10	0.69	0.55
AT2G28800	63 kDa inner membrane family protein	ALB3	-1.05	-1.09
AT5G22770	AP-2 complex subunit alpha-1	ALPHA-ADR	-0.2	-
AT5G37720	ALWAYS EARLY 4	ALY4	-0.17	-
AT5G65020	Annexin D2	ANN2	0.97	1.14
AT2G29650	Sodium-dependent phosphate transport protein 1, chloroplastic	ANTR1	-0.6	-0.83
AT1G60780	AP-1 complex subunit mu-2	AP1M2	-0.14	-
AT5G61810	Calcium-dependent mitochondrial ATP-magnesium/phosphate carrier protein 1	APC1	-	-0.83
AT5G46110	Glucose-6-phosphate/phosphate translocator-like protein	APE2	-0.62	-1.06
AT1G31730	AP-4 complex subunit epsilon	At1g31730	-0.45	-0.62
AT1G52360	Coatomer subunit beta'	At1g52360	-0.29	-
AT1G79990	Coatomer subunit beta'	At1g79990	-0.45	-0.31
AT2G21390	Coatomer subunit alpha-2	At2g21390	-0.69	-0.68
AT1G79940	D-J / Sec63 Brl domains-containing protein	ATERDJ2A	-0.2	-0.47
AT3G61710	AUTOPHAGY 6	ATG6	-0.42	-
AT3G19960	Myosin 1	ATM1	-0.21	-
AT4G04640	ATP synthase gamma chain 1, chloroplastic	ATPC1	-0.49	-0.77
AT1G66240	Copper transport protein ATX1	ATX1	0.53	0.74
AT1G78920	Pyrophosphate-energized membrane proton pump 2	AVPL1	-0.85	-1.32
AT1G54990	Protein AUXIN RESPONSE 4	AXR4	-0.34	-0.47
AT2G26900	Sodium/pyruvate cotransporter BASS2, chloroplastic	BASS2	-	-0.95
AT4G11380	Beta-adaptin-like protein B	BETAB-AD	-0.3	-0.38
AT3G60860	Brefeldin A-inhibited guanine nucleotide-exchange protein 2	BIG2	-0.54	-0.67
AT1G01960	Brefeldin A-inhibited guanine nucleotide-exchange protein 3	BIG3	-0.83	-0.93
AT5G46800	Mitochondrial carnitine/acylcarnitine carrier-like protein	BOU	-0.38	-
AT4G32400	Adenine nucleotide transporter BT1, chloroplastic/mitochondrial	BT1	-	-0.77
AT2G46520	Exportin-2	CAS	-0.44	-0.43
AT3G18480	Protein CASP	CASP	-0.62	-0.71
AT1G16020	Vacuolar fusion protein CCZ1 homolog A	CCZ1A	-	-0.54
AT3G09840	Cell division control protein 48 homolog A	CDC48A	0.14	-
AT3G08530	Clathrin heavy chain 2	CHC2	-0.43	-0.41
AT3G61050	Calcium-dependent lipid-binding protein	CLB	0.35	-
AT5G40890	Chloride channel protein CLC-a	CLC-A	0.22	-
AT5G50920	Chaperone protein ClpC1, chloroplastic	CLPC1	-0.47	-0.41
AT3G48870	Chaperone protein ClpC2, chloroplastic	CLPC2	-0.39	-0.86
AT5G54440	CLUB	CLUB	-0.25	-
AT4G24840	Conserved oligomeric Golgi complex subunit 2	COG2	-0.51	-
AT1G73430	Conserved oligomeric Golgi complex subunit 3	COG3	-0.61	-1.44
AT1G67930	Conserved oligomeric Golgi complex subunit 5	COG5	-0.69	-1.13
AT1G31780	Conserved oligomeric Golgi complex subunit 6	COG6	-0.72	-1.17
AT5G51430	Conserved oligomeric Golgi complex subunit 7	COG7	-0.76	-0.9
AT5G11980	Conserved oligomeric Golgi complex subunit 8	COG8	-0.85	-1.11
AT1G57620	Transmembrane emp24 domain-containing protein	CYB	-0.31	-0.79
AT3G27240	Cytochrome c1 1, heme protein, mitochondrial	CYC1-1	-	-1.27
AT5G40810	Cytochrome c1 2, heme protein, mitochondrial	CYC1-2	-0.57	-
AT1G59610	Dy-min-2B	DRP2B	0.13	-
AT5G19760	Mitochondrial dicarboxylate/tricarboxylate transporter DTC	DTC	-0.18	-0.41
AT1G47530	Protein DETOXIFICATION 33	DTX33	-0.23	-
AT3G21690	Protein DETOXIFICATION 40	DTX40	-	-0.67
AT3G55620	Eukaryotic translation initiation factor 6-2	EIF6-2	-	0.32
AT5G11710	Clathrin interactor EPSIN 1	EPSIN1	0.49	-
AT2G43160	Clathrin interactor EPSIN 2	EPSIN2	-0.11	-0.31
AT4G21180	D-J protein ERDJ2B	ERDJ2B	-0.4	-0.58
AT2G38550	Protein FATTY ACID EXPORT 3, chloroplastic	FAX3	0.32	0.66
AT5G01600	Ferritin-1, chloroplastic	FER1	1.18	1.23
AT3G56090	Ferritin-3, chloroplastic	FER3	-	2.27
AT2G40300	Ferritin-4, chloroplastic	FER4	0.82	1.18
AT5G23980	Ferric reduction oxidase 4	FRO4	-1.68	-
AT4G23940	Probable i-ctive ATP-dependent zinc metalloprotease FTSHI 1, chloroplastic	FTSHI1	-0.42	-0.86
AT3G16290	Probable i-ctive ATP-dependent zinc metalloprotease FTSHI 2, chloroplastic	FTSHI2	-0.42	-1.01
AT5G64580	Probable i-ctive ATP-dependent zinc metalloprotease FTSHI 4, chloroplastic	FTSHI4	-0.56	-0.87
AT5G40480	Nuclear pore complex protein GP210	GB210	-	-0.89
AT3G59920	Guanosine nucleotide diphosphate dissociation inhibitor 2	GDI2	0.31	0.24
AT1G01910	ATPase GET3A	GET3A	-	-0.25
AT2G33470	Glycolipid transfer protein 1	GLTP1	0.32	-
AT5G39500	ARF guanine-nucleotide exchange factor GNL1	GNL1	-0.55	-0.96
AT5G66030	Protein GRIP	GRIP	-0.33	-
AT4G20410	Gamma-soluble NSF attachment protein	GS-P	1.05	1.51
AT4G35060	Heavy metal-associated isoprenylated plant protein 25	HIPP25	0.65	0.8
AT4G38580	Heavy metal-associated isoprenylated plant protein 26	HIPP26	0.43	-
AT1G50500	Membrane trafficking VPS53 family protein	HIT1	-	-0.92
AT5G41950	Protein HLB1	HLB1	-	-2.04
AT4G37270	Probable cadmium/zinc-transporting ATPase HMA1, chloroplastic	HMA1	-	-0.91
AT5G49910	Heat shock 70 kDa protein 7, chloroplastic	HSP70-7	-	0.41
AT4G24190	Endoplasmin homolog	HSP90-7	-	-0.43
AT4G29130	Hexoki-se-1	HXK1	-0.31	-0.6
AT1G68100	ZIP metal ion transporter family	IAR1	-0.33	-0.64
AT3G06720	Importin subunit alpha-1	IMPA1	-	0.74
AT4G16143	Importin subunit alpha-2	IMPA2	0.43	0.77
AT1G01790	K(+) efflux antiporter 1, chloroplastic	KEA1	-0.4	-
AT4G04850	K(+) efflux antiporter 3, chloroplastic	KEA3	-0.66	-0.57
AT5G10470	Kinesin-like protein KIN-14A	KIN14A	-0.24	-
AT5G53480	Importin subunit beta-1	KPNB1	0.17	0.19
AT5G01240	Auxin transporter-like protein 1	LAX1	-	-0.74
AT2G38540	Non-specific lipid-transfer protein 1	LTP1	0.73	1.56
AT3G51600	Non-specific lipid-transfer protein 5	LTP5	0.48	-
AT5G64080	Non-specific lipid transfer protein GPI-anchored 31	LTPG31	2.5	-
AT1G02140	Protein mago -shi homolog	MAGO	-	-0.44
AT4G27860	Vacuolar iron transporter (VIT) family protein	MEB1	-	-0.45
AT5G42130	Protein MITOFERRINLIKE 1, chloroplastic	MFL1	-0.27	-
AT5G24350	MAG2-interacting protein 2	MIP2	-0.47	-
AT4G29810	Mitogen-activated protein ki-se ki-se 2	MKK2	-	1.13
AT5G62600	Transportin MOS14	MOS14	-0.36	-0.81
AT5G20090	Mitochondrial pyruvate carrier 1	MPC1	0.16	-
AT3G48850	Mitochondrial phosphate carrier protein 2, mitochondrial	MPT2	-0.82	-1.46
AT5G14040	Mitochondrial phosphate carrier protein 3, mitochondrial	MPT3	-	-0.42
AT5G16300	Conserved oligomeric Golgi complex subunit 1	MQK4.2	-0.92	-0.8
AT5G22830	Magnesium transporter MRS2-11, chloroplastic	MRS2-11	-0.81	-1.13
AT4G00290	Mechanosensitive ion channel protein 1, mitochondrial	MSL1	-0.53	-
AT5G43900	Myosin 2	MYA2	-0.27	-
AT1G53210	Sodium/calcium exchanger NCL	NCL	0.7	-
AT1G52190	Protein NRT1/ PTR FAMILY 1.2	NPF1.2	-	-0.55
AT3G21670	Protein NRT1/ PTR FAMILY 6.4	NPF6.4	-0.37	-0.6
AT2G02040	Protein NRT1/ PTR FAMILY 8.3	NPF8.3	0.57	-
AT2G35190	Novel plant S-RE 11	NPSN11	1.27	1.14
AT1G27310	Nuclear transport factor 2A	NTF2A	0.4	1.53
AT1G14850	Nuclear pore complex protein NUP155	NUP155	-0.34	-
AT1G52380	Nuclear pore complex protein NUP50A	NUP50A	-	-1.15
AT1G45170	Outer envelope pore protein 24A, chloroplastic	OEP24A	-0.44	-0.72
AT5G42960	Outer envelope pore protein 24B, chloroplastic	OEP24B	-	0.81
AT5G19620	Outer envelope protein 80, chloroplastic	OEP80	-0.36	-0.7
AT5G59420	Oxysterol-binding protein-related protein 3C	ORP3C	0.35	-0.36
AT5G35080	Protein OS-9 homolog	OS9	-0.49	-0.99
AT1G13900	Probable i-ctive purple acid phosphatase 2	PAP2	-0.28	-1.02
AT1G22530	Patellin-2	PATL2	0.64	0.7
AT1G30690	Patellin-4	PATL4	0.58	0.92
AT3G51670	Patellin-6	PATL6	0.11	0.39
AT4G20260	Plasma membrane-associated cation-binding protein 1	PCAP1	0.49	0.6
AT5G44070	Glutathione gamma-glutamylcysteinyltransferase 1	PCS1	-	-0.63
AT5G23630	Probable manganese-transporting ATPase PDR2	PDR2	-0.17	-
AT5G62810	Peroxisomal membrane protein PEX14	PEX14	0.16	-
AT5G56290	Peroxisome biogenesis protein 5	PEX5	-	-0.71
AT1G70940	Auxin efflux carrier component 3	PIN3	0.49	-
AT2G01420	Auxin efflux carrier component	PIN4	-0.46	-0.75
AT1G23080	Auxin efflux carrier component	PIN7	-0.27	-0.84
AT4G00430	Probable aquaporin PIP1-4	PIP1.4	1.73	0.79
AT3G61430	Aquaporin PIP1-1	PIP1-1	1.85	-
AT1G01620	Aquaporin PIP1-3	PIP1-3	2.49	-
AT4G23400	Probable aquaporin PIP1-5	PIP1-5	-	0.42
AT2G45960	Plasma membrane intrinsic protein 1B	PIP1B	-	2
AT5G60660	Probable aquaporin PIP2-4	PIP2-4	0.97	1.67
AT3G54820	Probable aquaporin PIP2-5	PIP2-5	-	-0.75
AT4G35100	Aquaporin PIP2-7	PIP2-7	0.48	-
AT5G20610	Protein PLASTID MOVEMENT IMPAIRED 1-RELATED 1	PMIR1	-	-0.57
AT4G33530	Potassium transporter 13	POT13	0.37	-
AT1G72560	Exportin-T	PSD	-	-0.7
AT4G25650	Protochlorophyllide-dependent translocon component 52, chloroplastic	PTC52	-0.65	-0.93
AT3G54110	Mitochondrial uncoupling protein 1	PUMP1	-0.3	-0.4
AT2G45140	Vesicle-associated protein 1-2	PVA12	0.26	-
AT1G06400	Ras-related protein RABA1a	RABA1A	-	-0.65
AT4G18430	Ras-related protein RABA1e	RABA1E	0.34	-
AT5G59150	Ras-related protein RABA2d	RABA2D	0.33	-
AT5G65270	Ras-related protein RABA4a	RABA4A	-	-0.29
AT4G39990	Ras-related protein RABA4b	RABA4B	-	-0.27
AT1G73640	Ras-related protein RABA6a	RABA6A	0.77	-
AT5G47200	Ras-related protein RABD2b	RABD2B	-	1.46
AT4G17530	Ras-related protein RABD2c	RABD2C	0.94	-
AT3G53610	Ras-related protein RABE1a	RABE1A	0.47	1.97
AT5G03520	Ras-related protein RABE1d	RABE1D	0.2	0.32
AT1G22740	Ras-related protein RABG3b	RABG3B	-	0.71
AT3G18820	Ras-related protein RABG3f	RABG3F	0.24	-
AT2G30060	Ran-binding protein 1 homolog b	RANBP1B	-	0.23
AT5G58590	Ran-binding protein 1 homolog c	RANBP1C	1.36	1.43
AT3G63130	RAN GTPase-activating protein 1	RANGAP1	-	-0.42
AT5G63420	Ribonuclease J	RNJ	0.16	0.51
AT4G14300	Heterogeneous nuclear ribonucleoprotein 1	RNP1	-0.69	-
AT2G16005	MD-2-related lipid-recognition protein ROSY1	ROSY1	1.34	-
AT2G31190	Protein root UVB sensitive 2, chloroplastic	RUS2	-0.51	-0.65
AT4G39460	S-adenosylmethionine carrier 1, chloroplastic/mitochondrial	SAMC1	-	-0.62
AT2G33120	AT2G33120 protein	SAR1	0.81	1.3
AT2G18710	Preprotein translocase subunit SCY1, chloroplastic	SCY1	-	-0.94
AT2G30050	Protein transport protein SEC13 homolog B	SEC13B	0.21	-
AT3G63460	Transducin family protein / WD-40 repeat family protein	SEC31B	0.4	-
AT1G47550	Exocyst complex component sec3A	SEC3A	0.49	-
AT3G10380	Exocyst complex component SEC8	SEC8	0.23	-
AT4G12420	Monocopper oxidase-like protein SKU5	SKU5	0.38	0.28
AT2G17980	SEC1 family transport protein SLY1	SLY1	0.42	-
AT1G09020	Sucrose nonfermenting 4-like protein	SNF4	-0.29	-0.27
AT5G06140	Sorting nexin 1	SNX1	-0.36	-
AT5G20280	Sucrose-phosphate synthase 1	SPS1	-0.47	-0.8
AT1G09070	Protein SRC2 homolog	SRC2	0.37	-
AT1G71880	Sucrose transport protein SUC1	SUC1	0.26	-
AT5G08080	Syntaxin-132	SYP132	0.34	-
AT5G46860	Syntaxin-22	SYP22	0.46	1.48
AT3G05710	Syntaxin-43	SYP43	-0.57	-
AT1G28490	Syntaxin-61	SYP61	-0.33	-
AT1G51740	Syntaxin-81	SYP81	-	-0.57
AT2G20990	Sy-ptotagmin A	SYTA	0.29	-
AT5G01500	Thylakoid ADP,ATP carrier protein, chloroplastic	TAAC	-	-0.65
AT5G28750	Sec-independent protein translocase protein TATA, chloroplastic	TATA	0.29	-
AT5G52440	Sec-independent protein translocase protein TATB, chloroplastic	TATB	-0.63	-1.15
AT3G20320	Protein TRIGALACTOSYLDIACYLGLYCEROL 2, chloroplastic	TGD2	-0.33	-0.39
AT4G33350	Protein TIC 22, chloroplastic	TIC22	-0.31	-0.57
AT4G23430	Short-chain dehydroge-se TIC 32, chloroplastic	TIC32	-0.27	-
AT2G24820	Protein TIC 55, chloroplastic	TIC55	-0.17	-
AT5G01590	Protein TIC 56, chloroplastic	TIC56	-0.32	-
AT1G72750	Mitochondrial import inner membrane translocase subunit	TIM23-2	-0.3	-
AT3G46560	Mitochondrial import inner membrane translocase subunit TIM9	TIM9	-0.25	-
AT3G13772	Transmembrane 9 superfamily member 7	TMN7	-0.61	-0.64
AT1G02280	Translocase of chloroplast 33, chloroplastic	TOC33	-0.62	-0.58
AT5G05000	Translocase of chloroplast 34, chloroplastic	TOC34	-0.33	-
AT3G17970	Translocon at the outer membrane of chloroplasts 64-III	TOC64-III	-0.24	-
AT1G06210	TOM1-like protein 2	TOL2	-	-0.69
AT1G21380	TOM1-like protein 3	TOL3	-0.27	0.95
AT2G38410	TOM1-like protein 6	TOL6	-	0.8
AT4G32760	TOM1-like protein 9	TOL9	-	0.87
AT3G20000	Mitochondrial import receptor subunit TOM40-1	TOM40-1	-	-0.46
AT5G43970	Mitochondrial import receptor subunit TOM9-2	TOM9-2	-0.41	-
AT3G01780	Protein TPLATE	TPLATE	-	-0.26
AT4G02030	Vacuolar protein sorting-associated protein	UNH	-0.62	-1.02
AT5G42420	UDP-rhamnose/UDP-galactose transporter 3	URGT3	-0.32	-
AT5G11150	Vesicle-associated membrane protein 713	VAMP713	0.53	0.28
AT5G67500	Mitochondrial outer membrane protein porin 2	VDAC2	-0.33	-0.34
AT5G15090	Mitochondrial outer membrane protein porin 3	VDAC3	0.32	-
AT2G21410	V-type proton ATPase subunit a2	VHA-a2	-	-0.52
AT4G38510	V-type proton ATPase subunit B2	VHA-B2	0.13	0.59
AT1G20260	V-type proton ATPase subunit B3	VHA-B3	-	0.25
AT4G38920	V-type proton ATPase proteolipid subunit	VHA-C3	1.3	-
AT3G58730	V-type proton ATPase subunit D	VHA-D	0.4	0.75
AT4G02620	V-type proton ATPase subunit F	VHA-F	-	-0.4
AT4G23710	V-type proton ATPase subunit G2	VHA-G2	-	1.61
AT4G30160	Villin-4	VLN4	0.39	0.49
AT5G09260	Vacuolar protein sorting-associated protein 20 homolog 2	VPS20.2	0.73	1.14
AT5G53530	Vacuolar protein sorting-associated protein 26A	VPS26A	-	0.56
AT1G77140	Vacuolar protein sorting-associated protein 45	VPS45	-0.46	-
AT1G71270	Vacuolar protein sorting-associated protein 52 A	VPS52	-0.69	-0.9
AT3G19770	Vacuolar protein sorting-associated protein 9A	VPS9A	0.48	-
AT3G52850	Vacuolar-sorting receptor 1	VSR1	-0.17	-0.38
AT2G14720	Vacuolar-sorting receptor 4	VSR4	-0.53	-0.68
AT4G20110	Vacuolar-sorting receptor 7	VSR7	0.44	-
AT4G32770	Tocopherol cyclase, chloroplastic	VTE1	0.84	0.81
AT5G39510	Vesicle transport v-S-RE 11	VTI11	-	0.46
AT1G04160	Myosin XI B	XIB	-	-0.56
AT4G28710	Myosin-14	XI-H	-	-0.68
AT5G20490	Myosin-17	XI-K	-0.29	-
AT5G17020	Protein EXPORTIN 1A	XPO1	0.17	-
AT5G17630	Xylulose 5-phosphate/phosphate translocator, chloroplastic	XPT	-0.54	-0.59
AT1G51510	R--binding protein Y14	Y14	-	0.69
AT2G32900	Centromere/kinetochore protein zw10 homolog	ZW10	-	-0.75
AT1G56430	Probable nicotia-mine synthase 4		-0.68	-
AT1G60070	AP-1 complex subunit gamma-2		-0.43	-
AT1G62020	Coatomer subunit alpha-1		-0.37	-
AT1G69460	Transmembrane emp24 domain-containing protein		-	-1.35
AT2G20760	Clathrin light chain 1		-0.42	-
AT2G25430	Putative clathrin assembly protein		0.42	1.39
AT2G25520	Probable sugar phosphate/phosphate translocator		-0.58	-0.92
AT2G32040	Major facilitator superfamily protein		-	-1.02
AT2G39960	Probable sig-l peptidase complex subunit 2		0.26	0.63
AT3G05230	Sig-l peptidase complex subunit 3A		-0.46	-0.65
AT3G07100	Protein transport protein Sec24-like At3g07100		-0.29	-0.45
AT3G12390	-scent polypeptide-associated complex subunit alpha-like protein 1		1.28	1.74
AT3G15980	Coatomer subunit beta'-3		-0.6	-0.49
AT3G52300	ATP synthase subunit d, mitochondrial		-0.34	-
AT3G59020	Importin beta-like SAD2 homolog		-0.51	-
AT3G59950	Cysteine protease		-0.13	-
AT4G10480	Nascent polypeptide-associated complex (-C), alpha subunit protein		0.29	1.43
AT4G13590	GDT1 family protein		-	1.04
AT4G23460	Adaptin family protein		-0.33	-0.39
AT4G27870	Vacuolar iron transporter (VIT) family protein		1.4	-
AT4G31480	Coatomer subunit beta-1		-0.95	-0.45
AT4G31490	Coatomer subunit beta-2		-0.5	-
AT4G32285	Probable clathrin assembly protein		-0.53	-
AT4G32390	Probable sugar phosphate/phosphate translocator		-0.56	-1.18
AT4G34450	Coatomer subunit gamma		0.1	-0.31
AT5G02940	Ion channel POLLUX-like protein, putative (DUF1012)		-0.96	-0.88
AT5G05010	Coatomer subunit delta		0.12	1.07
AT5G08680	ATP synthase subunit beta-3, mitochondrial		0.15	-
AT5G11490	Beta-adaptin-like protein		-0.38	-0.44
AT5G13850	-scent polypeptide-associated complex subunit alpha-like protein 3		0.78	-
AT5G16880	Target of Myb protein 1		0.32	0.31
AT5G17010	D-xylose-proton symporter-like 2		-	-0.65
AT5G35200	Putative clathrin assembly protein At5g35200		0.64	-
AT5G36290	GDT1-like protein 3		-	-1.28
AT5G40670	Cystinosin homolog		-0.38	-
AT5G47030	ATP synthase subunit delta', mitochondrial		0.36	0.6
AT5G59250	D-xylose-proton symporter-like 3, chloroplastic		-0.54	-0.75
AT5G64500	Probable sphingolipid transporter spinster homolog 2		-	-0.31
