# Supplementary material for: Integrative transcriptomics and proteomics profiling of Arabidopsis thaliana elucidates novel mechanisms underlying spaceflight adaptation
Source: Front Plant Sci. 2023 Nov 27;14:1260429. doi: 10.3389/fpls.2023.1260429 (PMC10712242; doi:10.3389/fpls.2023.1260429)
Supplement: Supplementary file 2 [file DataSheet_2.zip › Supplementary Tables A-F/Supplementary Table B.xlsx]

## Sheet: Sheet1
Supplementary Table B: Proteins related to photosynthesis electron transport chain
			Root	Shoot
TAIR ID	Protein Name	Symbol	L2FC	L2FC
Photosystem II
AT1G03600	Photosystem II repair protein PSB27-H1	PSB 27	-0.69	-0.49
AT1G44575	Photosystem II 22 kDa protein	PSBS	-0.85	-1.42
AT1G71500	Rieske (2Fe-2S) domain-containing protein	PSB33	-0.2	-
AT1G76450	PsbP domain-containing protein 3	PPD3	1.64	1.85
AT1G79040	Photosystem II 10 kDa polypeptide	PSBR	-0.22	-
AT3G50820	Oxygen-evolving enhancer protein 1-2	PSB02	-0.41	0.72
AT3G55330	PsbP-like protein 1, chloroplastic	PPL1	0.61	1.6
AT4G28660	Photosystem II reaction center PSB28 protein,	PSB28	-1.21	-
AT5G66570	Oxygen-evolving enhancer protein 1-1, chloroplastic	PSBO1	0.5	-
ATCG00020	Photosystem II protein D1	PSBA	0.56	1.02
ATCG00270	Photosystem II D2 protein	PSBD	0.25	-
ATCG00280	Photosystem II CP43 reaction center protein	PSBC	-0.52	-0.64
ATCG00580	Cytochrome b559 subunit alpha	PSBE	-1.37	-1.81
ATCG00680	Photosystem II CP47 reaction center protein	PSBB	-0.72	-1.2
Photosystem I
AT1G03130	Photosystem I reaction center subunit II-2	PSAD2	-0.53	-
AT1G30380	Photosystem I reaction center subunit psaK	PSAK	-0.69	-3.19
AT1G31330	Photosystem I reaction center subunit III	PSAF	-0.62	-1.25
AT1G52230	Photosystem I reaction center subunit VI-2	PSAH	-0.85	-1.46
AT2G20260	Photosystem I reaction center subunit IV B	PSAE	-0.78	-1.26
AT3G55250	Photosystem I assembly factor PSA3	PSA3	-0.23	-0.38
AT4G02770	Photosystem I reaction center subunit II-1	PSAD	0.35	1.69
AT4G12800	Photosystem I reaction center subunit XI	PSAL	-0.69	-1.01
AT4G28750	Photosystem I reaction center subunit IV A	PSAE	-0.17	-0.58
AT5G64040	Photosystem I reaction center subunit N	PSAN	-0.26	-
ATCG00340	Photosystem I P700 chlorophyll a apoprotein A2	PSAB	-0.37	-1.07
ATCG01060	Photosystem I iron-sulfur center	PSAC	-0.78	-1.03
Cytochrome b6/f complex
ATCG00540	Cytochrome f	PET A	-0.77	-1.18
AT4G03280	Cytochrome b6-f complex iron-sulfur subunit	PET C		-0.64
Electron Transport chain
AT1G15140	F9L1.8 protein	PET H	-0.2	-0.29
F-Type ATPase
AT4G04640	ATP synthase gamma chain 1	ATPC1	-0.49	-0.77
ATCG00470	ATP synthase epsilon chain	ATPE	0.51	0.51
ATCG00120	ATP synthase subunit alpha	ATPA	-0.27	-0.24
ATCG00130	ATP synthase subunit b	ATPB	-0.73	-0.8
