# Supplementary material for: Integrative transcriptomics and proteomics profiling of Arabidopsis thaliana elucidates novel mechanisms underlying spaceflight adaptation
Source: Front Plant Sci. 2023 Nov 27;14:1260429. doi: 10.3389/fpls.2023.1260429 (PMC10712242; doi:10.3389/fpls.2023.1260429)
Supplement: Supplementary file 2 [file DataSheet_2.zip › Supplementary Tables A-F/Supplementary Table C.xlsx]

## Sheet: Sheet1
Supplementary Table C: Proteins and RNA transcripts related to Oxidative stress and Redox homeostasis
			Root	Shoot			RNA
TAIR.ID	Protein name	Symbol	L2FC	L2FC			TAIR ID	Name	Symbol
AT5G48230	Acetyl-CoA acetyltransferase, cytosolic 1	AAT1	0.41	-			AT1G03860	PHB2	PHB2
AT4G35830	Aconitate hydratase 1	ACO1	0.33	-			AT1G04940	Protein TIC 20-I, chloroplastic	TIC20-I
AT2G05710	Aconitate hydratase 3, mitochondrial	ACO3	0.57	-			AT1G05205	At1g05205
AT1G05010	1-aminocyclopropane-1-carboxylate oxidase 4	ACO4	-	0.53			AT1G05560	UDP-glucosyltransferase 75B1	UGT1
AT3G51840	Acyl-coenzyme A oxidase 4, peroxisomal	ACX4	0.33	0.72			AT1G07590	Pentatricopeptide repeat-containing protein At1g07590, mitochondrial
AT5G19220	Glucose-1-phosphate adenylyltransferase large subunit 1, chloroplastic	ADG2	0.44	-			AT1G09400	Putative 12-oxophytodienoate reductase-like protein 1
AT5G43940	Alcohol dehydrogenase class-3	ADH2	0.29	0.48			AT1G10522	Protein PLASTID REDOX INSENSITIVE 2, chloroplastic	PRIN2
AT5G16970	NADPH-dependent oxidoreductase 2-alkenal reductase	AER	0.58	0.7			AT1G11810	F-box protein At1g11810
AT1G60680	Probable aldo-keto reductase 2	AGD2	-	0.93			AT1G11905	B-cell receptor-associated protein 31-like protein
AT1G31230	Bifunctional aspartokinase/homoserine dehydrogenase 1, chloroplastic	AKHSDH1	-	-0.69			AT1G17060	cytochrome p450 72c1	CYP72C1
AT4G19710	Bifunctional aspartokinase/homoserine dehydrogenase 2, chloroplastic	AKHSDH2	-	-0.48			AT1G17345	Auxin-responsive protein SAUR77	SAUR77
AT1G74920	Aldehyde dehydroge-se 10A8	ALDH10A8	0.29	-			AT1G17350	NADH:ubiquinone oxidoreductase intermediate-associated protein 30
AT2G24270	NADP-dependent glyceraldehyde-3-phosphate dehydrogenase	ALDH11A3	-	-0.21			AT1G17530	Mitochondrial import inner membrane translocase subunit TIM23-1	TIM23-1
AT3G48000	Aldehyde dehydrogenase family 2 member B4, mitochondrial	ALDH2B4	-	0.49			AT1G17870	Probable zinc metallopeptidase EGY3, chloroplastic	EGY3
AT1G44170	Aldehyde dehydroge-se family 3 member H1	ALDH3H1	0.22	0.39			AT1G19580	GAMMA CA1	GAMMACA1
AT4G34240	Aldehyde dehydrogenase family 3 member I1, chloroplastic	ALDH3I1	-	-0.52			AT1G19660	Bifunctional nuclease 2	BBD2
AT3G22370	Ubiquinol oxidase 1a, mitochondrial	AOX1A	-	-1.15			AT1G22170	At1g22170
AT4G35000	L-ascorbate peroxidase 3	APX3	-	-0.95			AT1G22850	At1g22850/F29G20_19
AT5G14590	Isocitrate dehydrogenase [NADP], chloroplastic/mitochondrial	At5g14590	-	0.99			AT1G31860	Histidine biosynthesis bifunctional protein hisIE, chloroplastic	HISN2
AT4G24520	-DPH--cytochrome P450 reductase 1	ATR1	0.24	-			AT1G32210	Dolichyl-diphosphooligosaccharide--protein glycosyltransferase subunit DAD1	DAD1
AT4G30210	NADPH--cytochrome P450 reductase	ATR2	-	-1.14			AT1G32550	2Fe-2S ferredoxin-like superfamily protein	FdC1
AT3G60750	Transketolase	AtTKL1	0.32	-			AT1G36050	Endoplasmic reticulum vesicle transporter protein
AT3G19450	Cinnamyl alcohol dehydrogenase 4	CAD4	-	0.41			AT1G45230	Protein DCL homolog, chloroplastic	DCL
AT4G37980	Cinnamyl alcohol dehydrogenase 7	CAD7	-	-0.79			AT1G48650	DEA(D/H)-box RNA helicase family protein
AT4G39330	Probable cinnamyl alcohol dehydrogenase 9	CAD9	-	0.2			AT1G50460	Hexokinase-3	HKL1
AT1G44446	Chlorophyllide a oxygenase, chloroplastic	CAO	-	0.41			AT1G55670	Photosystem I reaction center subunit V, chloroplastic	PSAG
AT1G26340	Cytochrome b5 isoform A	CB5-A	-	-0.67			AT1G59900	Pyruvate dehydrogenase E1 component subunit alpha-1, mitochondrial	E1 ALPHA
AT4G19170	Probable carotenoid cleavage dioxygenase 4, chloroplastic	CCD4	-	-0.42			AT1G63070	Pentatricopeptide repeat-containing protein At1g63070, mitochondrial
AT4G13010	Chloroplast envelope quinone oxidoreductase homolog	CEQORH	0.45	-			AT1G64310	Putative pentatricopeptide repeat-containing protein At1g64310	PCMP-E65
AT1G54870	-DPH-dependent aldehyde reductase 1, chloroplastic	ChlADR1	-	-			AT1G66520	Formyl transferase, putative	pde194
AT1G74470	Geranylgeranyl diphosphate reductase, chloroplastic	CHLP	-	-0.63			AT1G67490	Mannosyl-oligosaccharide glucosidase GCS1	GCS1
AT1G65930	Cytosolic isocitrate dehydroge-se [-DP]	CICDH	0.54	-			AT1G68845	unknown protein; Ha.
AT1G35580	Alkaline/neutral invertase CINV1	CINV1	0.22	-			AT1G70190	F20P5.9 protein
AT5G20990	Molybdopterin biosynthesis protein CNX1	CNX1	0.43	0.47			AT1G70895	CLAVATA3/ESR (CLE)-related protein 17	CLE17
ATMG00160	Cytochrome c oxidase subunit 2	COX2	-	0.47			AT1G74400	Putative pentatricopeptide repeat-containing protein At1g74400	PCMP-E68
AT3G15640	Cytochrome c oxidase subunit 5b-1, mitochondrial	COX5B-1	-	-			AT1G78890	At1g78890
AT3G56940	Magnesium-protoporphyrin IX monomethyl ester (oxidative) cyclase	CRD1	-	-0.44			AT1G79120	Ubiquitin carboxyl-terminal hydrolase family protein
AT4G23190	Cysteine-rich RLK (RECEPTOR-like protein ki-se) 11	CRK11	0.56	-			AT2G05100	photosystem II light harvesting complex gene 2.1	LHCB2.1
AT3G58740	Citrate synthase 1, peroxisomal	CSY1	3.91	-			AT2G05810	ARM repeat superfamily protein
AT3G27240	Cytochrome c1 1, heme protein, mitochondrial	CYC1-1	-	-1.27			AT2G13290	Beta-1,4-N-acetylglucosaminyltransferase family protein
AT5G47990	Cytochrome P450 705A5	CYP705A5	0.41	-			AT2G20270	Thioredoxin superfamily protein
AT5G42590	Cytochrome P450 71A16	CYP71A16	0.33	-			AT2G23100	Cysteine/Histidine-rich C1 domain family protein
AT3G48310	Cytochrome P450 71A22	CYP71A22	-	-0.7			AT2G26340	unknown protein; FUNCTIONS IN: molecular_function unknown; INVOLVED IN: biological_process unknown; LOCATED IN: chloroplast thylakoid membrane, chloroplast thylakoid lumen, chloroplast; EXPRESSED IN: 22 plant structures; EXPRESSED DURING: 13 growth /.../; Ha.
AT3G26830	Bifunctional dihydrocamalexate synthase/camalexin synthase	CYP71B15	-	-1.22			AT2G27690	Cytochrome P450 94C1	CYP94C1
AT3G26170	Cytochrome P450 71B19	CYP71B19	-	-0.89			AT2G28650	Exocyst subunit Exo70 family protein	ATEXO70H8
AT3G26210	Cytochrome P450 71B23	CYP71B23	0.42	-			AT2G33220	GRIM-19 protein
AT3G26290	Cytochrome P450, family 71, subfamily B, polypeptide 26	CYP71B26	-	-0.36			AT2G35290	At2g35290
AT1G13090	Cytochrome P450 71B28	CYP71B28	-	-0.95			AT2G35736	Uncharacterized protein At2g35736
AT1G13110	Cytochrome P450 71B7	CYP71B7	-	-0.53			AT2G36000	At2g36000/F11F19.9
AT3G14650	Cytochrome P450 72A11	CYP72A11	0.49	-			AT2G38350	Uncharacterized protein At2g38350
AT2G45560	Cytochrome P450 76C1	CYP76C1	-	-0.6			AT2G38400	Alanine:glyoxylate aminotransferase 3	AGT3
AT1G16410	Dihomomethionine N-hydroxylase	CYP79F1	-	-3.84			AT2G39140	Putative ribosomal large subunit pseudouridine synthase SVR1, chloroplastic	SVR1
AT5G36220	Cytochrome P450 81D1	CYP81D1	-	-1.42			AT2G40711	Putative uncharacterized protein
AT4G31500	Cytochrome P450 83B1	CYP83B1	-	-0.85			AT2G41945	unknown protein; BEST Arabidopsis thaliana protein match is: unknown protein (TAIR:AT3G04040.1); Ha.
AT1G64900	Cytochrome P450 89A2	CYP89A2	-	-0.71			AT2G45630	D-isomer specific 2-hydroxyacid dehydrogenase family protein
AT1G31800	Protein LUTEIN DEFICIENT 5, chloroplastic	CYP97A3	-	-0.47			AT2G47380	Probable cytochrome c oxidase subunit 5C-1
AT3G53130	Carotene epsilon-monooxygenase, chloroplastic	CYP97C1	-	-0.62			AT3G05230	Signal peptidase complex subunit 3
AT5G48810	Cytochrome B5 isoform D	CYTB5-D	-	1.38			AT3G06040	Ribosomal protein L12/ ATP-dependent Clp protease adaptor protein ClpS family protein
AT5G53560	Cytochrome b5 isoform E	CYTB5-E	0.39	0.42			AT3G06310	NADH dehydrogenase
AT1G75270	Glutathione S-transferase DHAR2	DHAR2	-	0.34			AT3G09060	Pentatricopeptide repeat (PPR) superfamily protein
AT5G16710	Glutathione S-transferase DHAR3, chloroplastic	DHAR3	-	-0.24			AT3G09150	Phytochromobilin:ferredoxin oxidoreductase, chloroplastic	HY2
AT5G06580	D-lactate dehydrogenase [cytochrome], mitochondrial	DLD	-	-0.88			AT3G09750	Galactose oxidase/kelch repeat superfamily protein
AT5G18660	Divinyl chlorophyllide a 8-vinyl-reductase, chloroplastic	DVR	-	-0.52			AT3G09870	F8A24.8 protein
AT5G62790	1-deoxy-D-xylulose-5-phosphate reductoisomerase	DXR	-	-0.38			AT3G10270	DNA gyrase subunit B	GYRB1
AT4G16210	Probable enoyl-CoA hydratase 1, peroxisomal	ECHIA	0.61	-			AT3G15352	Cytochrome c oxidase 17	ATCOX17
AT5G37510	AT5G37510 protein	EMB1467	0.27	0.3			AT3G15620	(6-4)DNA photolyase	UVR3
AT5G43430	Electron transfer flavoprotein subunit beta	ETFBETA	0.58	-			AT3G18410	NADH dehydrogenase
AT4G30950	Omega-6 fatty acid desaturase, chloroplastic	FAD6	-	-0.72			AT3G20330	Aspartate carbamoyltransferase, chloroplastic	PYRB
AT4G20860	Berberine bridge enzyme-like 22	FAD-OXR	0.75	0.14			AT3G27160	Ribosomal protein S21 family protein	GHS1
AT5G01600	Ferritin-1, chloroplastic	FER1	1.18	1.23			AT3G27925	DEGP1	DEGP1
AT3G56090	Ferritin-3, chloroplastic	FER3	-	2.27			AT3G44580	Uncharacterized protein F14L2_130
AT2G40300	Ferritin-4, chloroplastic	FER4	0.82	1.18			AT3G47150	Putative F-box protein At3g47150
AT5G63910	Farnesylcysteine lyase	FLCY	-	-0.57			AT3G47833	Succinate dehydrogenase subunit 7A, mitochondrial	SDH7A
AT5G63600	Probable flavonol synthase 5	FLS5	0.92	1.09			AT3G48500	Nucleic acid-binding, OB-fold-like protein	PDE312
AT1G62560	Flavin-containing monooxygenase FMO GS-OX3	FMOGS-OX3	-	-2.9			AT3G54550	DNA-directed RNA polymerase subunit beta-beta protein, putative (DUF506)
AT4G00620	Bifunctional protein FolD 4, chloroplastic	FOLD4	-	-0.28			AT3G57090	Mitochondrial fission 1 protein A	FIS1A
AT1G26380	Berberine bridge enzyme-like 3	FOX1	-	-1.59			AT3G57785	ESSS subunit of NADH:ubiquinone oxidoreductase (Complex I) protein
AT1G26390	Berberine bridge enzyme-like 4	FOX2	0.74	0.43			AT3G60750	Transketolase-1, chloroplastic	TKL-1
AT4G25100	Superoxide dismutase [Fe] 1	FSD1	0.9	0.99			AT3G62400	unknown protein; Ha.
AT5G23310	Superoxide dismutase [Fe] 3, chloroplastic	FSD3	-	0.31			AT4G02725	At4g02725
AT5G35790	Glucose-6-phosphate 1-dehydrogenase 1, chloroplastic	G6PD1	-	-0.33			AT4G10250	22.0 kDa heat shock protein	HSP22.0
AT1G13440	Glyceraldehyde-3-phosphate dehydrogenase GAPC2, cytosolic	GAPC2	-	0.37			AT4G16410	Transmembrane protein
AT1G79530	Glyceraldehyde-3-phosphate dehydrogenase GAPCP1, chloroplastic	GAPCP1	-	0.56			AT4G18810	NAD(P)-binding Rossmann-fold superfamily protein
AT5G15230	GAST1 protein homolog 4	GASA4	1.1	-			AT4G20020	Multiple organellar RNA editing factor 1, mitochondrial	MORF1
AT2G21280	Epimerase family protein SDR39U1 homolog, chloroplastic	GC1	-	-0.44			AT4G20360	Elongation factor Tu, chloroplastic	TUFA
AT5G18170	Glutamate dehydrogenase 1	GDH1	-	-0.24			AT4G20460	Probable UDP-arabinose 4-epimerase 3
AT5G07440	Glutamate dehydroge-se 2	GDH2	0.34	-			AT4G21105	At4g21108/At4g21108
AT3G47930	L-galactono-1,4-lactone dehydrogenase	GLDH	-	-0.9			AT4G24460	Protein CLT2, chloroplastic	CLT2
AT4G33010	Glycine dehydrogenase (decarboxylating) 1, mitochondrial	GLDP1	-	-0.36			AT4G24570	DIC2	PUMP4
AT2G26080	Glycine dehydrogenase (decarboxylating) 2, mitochondrial	GLDP2	-	-0.73			AT4G25200	HSP23.6-MITO	HSP23.6
AT2G41220	Ferredoxin-dependent glutamate synthase 2, chloroplastic	GLU2	-	0.34			AT4G25930	Putative uncharacterized protein
AT1G53580	Persulfide dioxyge-se ETHE1 homolog, mitochondrial	GLY3	0.27	-			AT4G27530	At4g27530
AT3G25530	Glyoxylate/succinic semialdehyde reductase 1	GLYR1	-	0.38			AT4G28060	Cytochrome c oxidase subunit	COX6B-3
AT2G26300	Guanine nucleotide-binding protein alpha-1 subunit	GPA1	0.31	-			AT4G28220	External alternative NAD(P)H-ubiquinone oxidoreductase B1, mitochondrial	NDB1
AT2G31570	Probable glutathione peroxidase 2	GPX2	0.26	0.37			AT4G28390	ADP,ATP carrier protein 3, mitochondrial	AAC3
AT3G63080	Probable glutathione peroxidase 5	GPX5	0.45	-			AT4G33350	Tic22-IV	TIC22
AT1G63460	Probable glutathione peroxidase 8	GPX8	-	0.7			AT4G33650	NOXY15	DRP3A
AT5G63030	Glutaredoxin-C1	GRXC1	0.74	0.82			AT4G35490	At4g35490	MRPL11
AT5G40370	Glutaredoxin-C2	GRXC2	0.35	-			AT4G37483	unknown protein; Ha.
AT5G20500	Glutaredoxin-C4	GRXC4	0.28	-			AT4G37910	Heat shock 70 kDa protein 9, mitochondrial	HSP70-9
AT2G20270	Monothiol glutaredoxin-S12, chloroplastic	GRXS12	-	-0.4			AT4G38490	Transmembrane protein
AT1G02930	Glutathione S-transferase F6	GSTF6	1.69	-			AT4G39300	At4g39300
AT2G02390	Glutathione S-transferase zeta 1	GSTZ1	0.78	0.35			AT4G39403	Peptide POLARIS	PLS
AT2G46740	L-gulonolactone oxidase 5	GULLO5	1.06	1.64			AT5G01350	AT5g01350/T10O8_60
AT1G74790	HIPL1 protein	HIPL1	1.27	1.2			AT5G03345	FUNCTIONS IN: molecular_function unknown; INVOLVED IN: biological_process unknown; LOCATED IN: endomembrane system; EXPRESSED IN: 24 plant structures; EXPRESSED DURING: 15 growth stages; CONTAINS InterPro DOMAIN/s: Magnesium transporter (InterPro:IP /.../7); Ha.
AT5G63890	Histidinol dehydroge-se, chloroplastic	HISN8	0.38	-			AT5G09270	Transmembrane protein
AT1G79870	Glyoxylate/hydroxypyruvate reductase A HPR2	HPR2	0.4	-			AT5G15260	AT5g15260/F8M21_150
AT5G03290	Isocitrate dehydrogenase [NAD] catalytic subunit 5, mitochondrial	IDH5	-	0.43			AT5G15802	Chaperone
AT5G14200	3-isopropylmalate dehydrogenase 1, chloroplastic	IMDH1	-	-2.33			AT5G16060	COX assembly mitochondrial protein
AT1G79470	Inosine-5'-monophosphate dehydrogenase 1	IMPDH	-	-0.42			AT5G17030	UGT78D3	UGT78D3
AT5G60600	4-hydroxy-3-methylbut-2-en-1-yl diphosphate synthase (ferredoxin), chloroplastic	ISPG	-	-0.39			AT5G17980	C2 calcium/lipid-binding plant phosphoribosyltransferase family protein
AT4G34350	4-hydroxy-3-methylbut-2-enyl diphosphate reductase, chloroplastic	ISPH	-	-0.79			AT5G22240	Transcription repressor OFP10	OFP10
AT3G45300	Isovaleryl-CoA dehydroge-se, mitochondrial	IVD	0.47	0.54			AT5G24060	Pentatricopeptide repeat (PPR) superfamily protein
AT3G20810	2-oxoglutarate (2OG) and Fe(II)-dependent oxygenase superfamily protein	JMJD5	-	-0.81			AT5G25280	AT5g25280/F18G18_20
AT1G20020	Ferredoxin---DP reductase, leaf isozyme 2, chloroplastic	LFNR2	-0.53	-0.52			AT5G25450	Cytochrome b-c1 complex subunit 7	QCR7-2
AT4G15093	Extradiol ring-cleavage dioxygenase	LIGB	-	-0.26			AT5G27395	Mitochondrial inner membrane translocase complex, subunit Tim44-related protein
AT4G33150	Lysine ketoglutarate reductase	LKR	0.47	0.39			AT5G35732	unknown protein; BEST Arabidopsis thaliana protein match is: unknown protein (TAIR:AT2G04795.1); Ha.
AT4G35760	Thiol-disulfide oxidoreductase LTO1	LTO1	0.43	-			AT5G36880	Acetyl-coenzyme A synthetase, chloroplastic/glyoxysomal	ACS
AT5G57030	Lycopene epsilon cyclase, chloroplastic	LUT2	-	-1.16			AT5G38660	Acclimation of photosynthesis to environment	APE1
AT5G43330	Malate dehydroge-se 2, cytoplasmic	MDH2	0.62	-			AT5G40650	Succinate dehydrogenase	SDH2-2
AT3G06860	Peroxisomal fatty acid beta-oxidation multifunctio-l protein MFP2	MFP2	0.25	0.3			AT5G41550	Disease resistance protein (TIR-NBS-LRR class) family
AT5G03860	Malate synthase	MLS	0.84	-			AT5G50460	Protein transport protein Sec61 subunit gamma-1	SEC61G2
AT5G07460	Peptide methionine sulfoxide reductase A2	MRSA2	-	-1.63			AT5G50640	CBS domain-containing protein CBSCBSPB5	CBSCBSPB4
AT3G56350	Superoxide dismutase [Mn] 2, mitochondrial	MSD2	-	2.17			AT5G51440	23.5 kDa heat shock protein, mitochondrial	HSP23.5
AT1G53670	Peptide methionine sulfoxide reductase B1, chloroplastic	MSRB1	0.52	-			AT5G52240	Membrane steroid-binding protein 1	MSBP1
AT4G04830	Methionine sulfoxide reductase B5	MSRB5	-	0.59			AT5G55070	Dihydrolipoyllysine-residue succinyltransferase component of 2-oxoglutarate dehydrogenase complex 1, mitochondrial
AT1G77100	NA	NA	-	-			AT5G56230	PRA1 family protein G2	PRA1G2
ATMG00220	NA	NA	-	-			AT5G61310	Cytochrome c oxidase subunit 5C
ATMG00070	NADH dehydrogenase subunit 9	nad9	-	-0.27			AT5G62270	Gb
AT2G13560	NAD-dependent malic enzyme 1, mitochondrial	NAD-ME1	-	-0.73			AT5G67310	At5g67310	CYP81G1
AT4G00570	NAD-dependent malic enzyme 2, mitochondrial	NAD-ME2	-	-0.17			ATCG00905	ribosomal protein S12C	RPS12C
AT5G11670	NADP-dependent malic enzyme 2	NADP-ME2	-	-0.44			ATMG00980	Ribosomal protein S12/S23 family protein	RPSL2
AT1G79750	NADP-dependent malic enzyme 4, chloroplastic	NADP-ME4	-	1.06
AT4G28220	-DH:ubiquinone reductase (non-electrogenic)	NDB1	0.21	-
ATCG01010	NAD(P)H-quinone oxidoreductase subunit 5, chloroplastic	ndhF	-	-0.99
ATCG00430	NAD(P)H-quinone oxidoreductase subunit K, chloroplastic	ndhK	-	-1.15
AT5G51720	CDGSH iron-sulfur domain-containing protein NEET	NEET	0.66	-
AT5G04900	Chlorophyll(ide) b reductase NOL, chloroplastic	NOL	0.44	0.96
AT2G17420	Thioredoxin reductase	NTRA	1	1.93
AT1G76680	12-oxophytodienoate reductase 1	OPR1	-	0.46
AT2G06050	12-oxophytodienoate reductase 3	OPR3	-	-0.77
AT5G18900	Probable prolyl 4-hydroxylase 4	P4H4	-	-0.5
AT2G17720	Prolyl 4-hydroxylase 5	P4H5	-	-0.72
AT3G44880	Pheophorbide a oxygenase, chloroplastic	PAO	-	-1.07
AT5G34850	Bifunctional purple acid phosphatase 26	PAP26	0.43	0.76
AT3G54960	Protein disulfide isomerase-like 1-3	PDIL1-3	0.23	-
AT5G60640	Protein disulfide isomerase-like 1-4	PDIL1-4	0.39	-
AT2G33150	3-ketoacyl-CoA thiolase 2, peroxisomal	PED1	-	-
AT1G48130	1-Cys peroxiredoxin PER1	PER1	-	3.35
AT2G18980	Peroxidase 16	PER16	1.33	1.93
AT3G01190	Peroxidase 27	PER27	0.91	1.28
AT3G28200	Peroxidase 31	PER31	0.41	1.1
AT3G32980	Peroxidase 32	PER32	0.44	-
AT3G49120	Peroxidase 34	PER34	0.87	-
AT4G08770	Peroxidase 37	PER37	-	-1.9
AT4G11290	Peroxidase 39	PER39	-	0.84
AT4G26010	Peroxidase 44	PER44	0.57	-
AT4G30170	Peroxidase 45	PER45	1.14	1.61
AT4G33420	Peroxidase 47	PER47	-	0.88
AT4G37520	Peroxidase 50	PER50	0.51	0.91
AT4G37530	Peroxidase 51	PER51	-	1.12
AT5G15180	Peroxidase 56	PER56	-	1.62
AT5G17820	Peroxidase 57	PER57	1.42	1.98
AT5G58390	Peroxidase 67	PER67	-	-1.39
AT5G64100	Peroxidase 69	PER69	1.29	1.58
AT1G30870	Peroxidase 7	PER7	0.41	-
AT5G64110	Peroxidase 70	PER70	-	0.46
AT5G64120	Peroxidase 71	PER71	2.42	1.93
AT5G67400	Peroxidase 73	PER73	0.42	-
ATCG00540	Cytochrome f	petA	-	-1.18
AT1G64190	6-phosphogluconate dehydrogenase, decarboxylating 1, chloroplastic	PGD1	-	0.27
AT1G17745	D-3-phosphoglycerate dehydrogenase 2, chloroplastic	PGDH2	-	-0.75
AT3G19480	D-3-phosphoglycerate dehydrogenase 3, chloroplastic	PGDH3	-	0.44
AT4G22890	PGR5-like protein 1A, chloroplastic	PGRL1A	-	-0.79
AT4G39730	PLAT domain-containing protein 1	PLAT1	-	-0.73
AT2G22170	PLAT domain-containing protein 2	PLAT2	0.26	0.46
AT3G01440	Photosynthetic NDH subunit of lumenal location 3, chloroplastic	PNSL3	-	-1.25
AT5G54190	Protochlorophyllide reductase A, chloroplastic	PORA	-	-0.64
AT4G27440	Protochlorophyllide reductase B, chloroplastic	PORB	-	-0.9
AT1G65980	Peroxiredoxin-2B	PRXIIB	1.4	-
AT3G52960	Peroxiredoxin-2E, chloroplastic	PRXIIE	1.38	-
AT5G66570	Oxygen-evolving enhancer protein 1-1, chloroplastic	PSBO1	0.5	-
AT3G50820	Oxygen-evolving enhancer protein 1-2, chloroplastic	PSBO2	-	0.72
AT4G25650	Protochlorophyllide-dependent translocon component 52, chloroplastic	PTC52	-	-0.93
AT3G47390	Riboflavin biosynthesis protein PYRR, chloroplastic	PYRR	-	-0.26
ATCG00490	Ribulose bisphosphate carboxylase large chain	rbcL	-	-0.65
AT5G38430	Ribulose bisphosphate carboxylase small subunit 1B, chloroplastic	RBCS-1B	-	-0.49
AT5G38410	Ribulose bisphosphate carboxylase small subunit 3B, chloroplastic	RBCS-3B	-	-0.59
AT5G47910	Respiratory burst oxidase homolog protein D	RBOHD	-	-0.67
AT4G37000	Red chlorophyll catabolite reductase, chloroplastic	RCCR	-	-0.34
AT5G40390	Probable galactinol--sucrose galactosyltransferase 5	RFS5	0.33	-
AT5G61410	Ribulose-5-phosphate-3-epimerase	RPE	0.53	-
AT5G42890	Sterol carrier protein 2	SCP2	-	-
AT5G51970	Sorbitol dehydroge-se	SDH	0.38	-
AT5G40650	Succinate dehydrogenase [ubiquinone] iron-sulfur subunit 2, mitochondrial	SDH2-2	-	-0.38
AT1G47420	Succinate dehydrogenase subunit 5, mitochondrial	SDH5	0.25	-
AT3G61220	NAD(P)-binding Rossmann-fold superfamily protein	SDR1	-	-0.47
AT3G29250	Short-chain dehydroge-se reductase 4	SDR4	0.58	1.05
AT4G12420	Monocopper oxidase-like protein SKU5	SKU5	0.38	0.28
AT5G24160	Squalene epoxidase 6	SQE6	-	-0.73
AT5G58070	Temperature-induced lipocalin-1	TIL	0.52	-
AT2G45290	Transketolase-2	TKL-2	0.23	-
AT5G39950	Thioredoxin H2	TRX2	1.44	1.56
AT5G42980	Thioredoxin H3	TRX3	0.65	0.82
AT1G15710	Arogenate dehydrogenase 2, chloroplastic	TYRAAT2	-	-0.33
AT5G39320	UDP-glucose 6-dehydrogenase 4	UGD4	-	-0.21
AT5G15090	Mitochondrial outer membrane protein porin 3	VDAC3	0.32	-
AT4G24220	3-oxo-Delta(4,5)-steroid 5-beta-reductase	VEP1	0.28	0.78
AT4G32770	Tocopherol cyclase, chloroplastic	VTE1	0.84	-
AT5G67030	Zeaxanthin epoxidase, chloroplastic	ZEP	-	-0.31
AT1G03400	1-aminocyclopropane-1-carboxylate oxidase homolog 4		-	-1.51
AT1G06690	Uncharacterized oxidoreductase At1g06690, chloroplastic		-	-0.5
AT1G21400	Thiamin diphosphate-binding fold (THDP-binding) superfamily protein		-	-1.57
AT1G22430	Alcohol dehydrogenase-like 1		-	-0.71
AT1G22440	Alcohol dehydrogenase-like 2		-	0.79
AT1G24360	3-oxoacyl-[acyl-carrier-protein] reductase, chloroplastic		-	1.02
AT1G30700	Berberine bridge enzyme-like 8		-	-0.39
AT1G30730	Berberine bridge enzyme-like 11		0.44	-
AT1G30760	Berberine bridge enzyme-like 13		0.44	-
AT1G32220	Uncharacterized protein At1g32220, chloroplastic		-	-0.58
AT1G75280	Isoflavone reductase homolog P3		-	0.7
AT2G02050	NADH dehydrogenase [ubiquinone] 1 beta subcomplex subunit 7		-	0.68
AT2G29340	Tropinone reductase homolog At2g29340		-	0.54
AT2G33220	NADH dehydrogenase [ubiquinone] 1 alpha subcomplex subunit 13-B		-	-0.74
AT2G34590			-	-
AT2G34810	Berberine bridge enzyme-like 16		-	-1.15
AT2G35010	Thioredoxin O1, mitochondrial		-	1.35
AT2G37130	Peroxidase		0.88	0.58
AT3G24170	Glutathione reductase, cytosolic		0.33	-
AT3G50210	Probable 2-oxoglutarate-dependent dioxygenase At3g50210		-	-0.27
AT4G09670	Uncharacterized oxidoreductase At4g09670		-	0.26
AT4G20830	Berberine bridge enzyme-like 19		0.64	0.31
AT4G27520	Early nodulin-like protein 2		0.65	1.29
AT4G36750	Probable NAD(P)H dehydrogenase (quinone) FQR1-like 2		-	1.45
AT5G08530	NADH dehydrogenase [ubiquinone] flavoprotein 1, mitochondrial		-	0.31
AT5G15350	Lamin-like protein		0.93	0.44
AT5G42850	Thioredoxin-like protein Clot		0.3	0.62
AT5G44380	FAD-binding Berberine family protein		1.34	1.2
AT5G44390	Berberine bridge enzyme-like 25		-	-0.6
AT5G44400	Berberine bridge enzyme-like 26		-	-0.84
AT5G58800	Probable NAD(P)H dehydrogenase (quinone) FQR1-like 3		-	1.23
