# Supplementary material for: Integrative transcriptomics and proteomics profiling of Arabidopsis thaliana elucidates novel mechanisms underlying spaceflight adaptation
Source: Front Plant Sci. 2023 Nov 27;14:1260429. doi: 10.3389/fpls.2023.1260429 (PMC10712242; doi:10.3389/fpls.2023.1260429)
Supplement: Supplementary file 2 [file DataSheet_2.zip › Supplementary Tables A-F/Supplementary Table D.xlsx]

## Sheet: Sheet1
Supplementary Table D: Proteins related to Plastid
			Root	Shoot
TAIR ID	Protein name	Symbol	L2FC	L2FC
AT4G04020	Probable plastid-lipid-associated protein 1, chloroplastic	PAP1	-0.33	0.4
AT2G46910	Probable plastid-lipid-associated protein 10, chloroplastic	PAP10		-0.56
AT1G51110	Probable plastid-lipid-associated protein 12, chloroplastic	PAP12	-0.36	-0.81
AT2G35490	Probable plastid-lipid-associated protein 3, chloroplastic	PAP3	-0.34	-0.98
AT3G26070	Probable plastid-lipid-associated protein 4, chloroplastic	PAP4	-0.47	-0.84
AT3G26080	Probable plastid-lipid-associated protein 5, chloroplastic	PAP5	-1.25
AT3G23400	Plastid-lipid-associated protein 6, chloroplastic	PAP6	-0.67	-0.91
AT2G16070	Plastid division protein PDV2	PDV2		-1.08
AT3G22960	Plastidial pyruvate kinase 1, chloroplastic	PKP1	0.29	-0.45
AT5G52920	Plastidial pyruvate kinase 2	PKP2		0.88
AT3G24590	Plastidic type i signal peptidase 1	PLSP1	-0.55	-1.22
AT1G66840	Protein PLASTID MOVEMENT IMPAIRED 2	PMI2	-0.49	-0.42
AT5G20610	Protein PLASTID MOVEMENT IMPAIRED 1-RELATED 1	PMIR1		-0.57
AT3G48500	Protein PLASTID TRANSCRIPTIONALLY ACTIVE 10	PTAC10	-0.35
AT2G34640	Protein PLASTID TRANSCRIPTIONALLY ACTIVE 12, chloroplastic	PTAC12		1.16
AT4G20130	Protein PLASTID TRANSCRIPTIONALLY ACTIVE 14	PTAC14		0.44
AT3G46780	Protein PLASTID TRANSCRIPTIONALLY ACTIVE 16, chloroplastic	PTAC16	0.25
AT3G04260	Plastid transcriptionally active 3	PTAC3		0.38
AT1G65260	Plastid transcriptionally active 4	PTAC4	0.37	0.49
AT1G21600	PLASTID TRANSCRIPTIONALLY ACTIVE protein 6, chloroplastic	PTAC6		-0.3
AT3G56910	50S ribosomal protein 5, chloroplastic	PSR5		1.24
AT2G42130	Plastid-lipid associated protein PAP / fibrillin family protein			-0.6
