# Supplementary material for: Integrative transcriptomics and proteomics profiling of Arabidopsis thaliana elucidates novel mechanisms underlying spaceflight adaptation
Source: Front Plant Sci. 2023 Nov 27;14:1260429. doi: 10.3389/fpls.2023.1260429 (PMC10712242; doi:10.3389/fpls.2023.1260429)
Supplement: Supplementary file 2 [file DataSheet_2.zip › Supplementary Tables A-F/Supplementary Table E.xlsx]

## Sheet: Sheet1
Supplementary Table E: Protein related to ribosomal subunits and translation
			Root	Shoot
TAIR ID	Protein name	Symbol	L­2FC	L2FC
AT3G09200	60S acidic ribosomal protein P0	-	1.05	1.45
AT4G28360	50S ribosomal protein L22	-	-0.52	-
AT3G04920	40S ribosomal protein S24	-	-0.28	-
AT1G43170	60S ribosomal protein L3-1	ARP1	0.26	-
AT1G61580	60S ribosomal protein L3-2	ARP2	-0.45	-0.53
AT5G08540	Ribosomal R- small subunit methyltransferase J	MAH20.10	-0.29	-0.61
AT2G03820	60S ribosomal export protein NMD3	NMD3	-0.37	-
AT1G72370	40S ribosomal protein SA	P40	0.44	-
AT3G63490	50S ribosomal protein L1	RPL1	0.71	0.81
AT5G13510	50S ribosomal protein L10	RPL10	0.7	1.42
AT1G14320	60S ribosomal protein L10-1	RPL10A	-0.91	-
AT2G27530	60S ribosomal protein L10a-2	RPL10AB	0.59	1.46
AT3G58700	60S ribosomal protein L11-2	RPL11B	-0.47	-
AT2G37190	60S ribosomal protein L12-1	RPL12A	1.15	0.63
AT5G60670	60S ribosomal protein L12-3	RPL12C	0.79	2.69
AT3G07110	60S ribosomal protein L13a-1	RPL13AA	-0.57	-
AT3G24830	60S ribosomal protein L13a-2	RPL13AB	-0.4	-0.41
AT5G48760	60S ribosomal protein L13a-4	RPL13AD	-0.6	-
AT3G25920	50S ribosomal protein L15	RPL15	-0.34	0.82
ATCG00790	50S ribosomal protein L16	RPL16	-0.42	0.82
AT1G27400	60S ribosomal protein L17-1	RPL17A	-0.28	-0.45
AT3G14600	60S ribosomal protein L18a-3	RPL18AC	-0.35	-
AT3G05590	60S ribosomal protein L18-2	RPL18B	-0.25	-
AT5G27850	60S ribosomal protein L18-3	RPL18C	-0.18	-
ATCG00660	50S ribosomal protein L20	RPL20	0.44	-
AT1G35680	50S ribosomal protein L21	RPL21	0.7	1.01
ATCG00810	50S ribosomal protein L22	RPL22	-0.52	-0.4
AT3G05560	60S ribosomal protein L22-2	RPL22B	0.26	0.83
AT2G36620	60S ribosomal protein L24-1	RPL24A	-0.25	-
AT3G49910	60S ribosomal protein L26-1	RPL26A	-0.27	-
AT5G67510	60S ribosomal protein L26-2	RPL26B	-0.72	-
AT2G33450	50S ribosomal protein L28	RPL28	-0.15	-1.09
AT2G19730	60S ribosomal protein L28-1	RPL28A	0.9	1.68
AT4G29410	60S ribosomal protein L28-2	RPL28C	0.23	0.87
ATCG00830	50S ribosomal protein L2	RPL2-A	-0.44	-
AT3G18740	60S ribosomal protein L30-3	RPL30C	0.53	1.4
AT2G19740	60S ribosomal protein L31-1	RPL31A	-0.4	-
ATCG01020	50S ribosomal protein L32	RPL32	0.85	-
AT1G69620	60S ribosomal protein L34-2	RPL34B	0.46	1.45
AT3G09500	60S ribosomal protein L35-1	RPL35A	0.65	-
AT1G41880	60S ribosomal protein L35a-2	RPL35AB	-0.48	-
AT3G23390	60S ribosomal protein L36a	RPL36AA	0.53	-
AT3G60245	60S ribosomal protein L37a-2	RPL37AC	0.15	-
AT1G52300	60S ribosomal protein L37-2	RPL37B	0.33	-
AT2G43460	60S ribosomal protein L38	RPL38A	0.17	0.67
AT2G43030	50S ribosomal protein L3-1	RPL3A	-0.15	-
AT3G25520	60S ribosomal protein L5-1	RPL5A	-0.27	-
AT1G05190	50S ribosomal protein L6	RPL6	-0.15	0.46
AT1G18540	60S ribosomal protein L6-1	RPL6A	0.29	-
AT2G47610	60S ribosomal protein L7a-1	RPL7AA	0.49	1.08
AT3G62870	60S ribosomal protein L7a-2	RPL7AB	0.75	0.94
AT2G44120	60S ribosomal protein L7-3	RPL7C	-0.39	0.37
AT3G13580	60S ribosomal protein L7-4	RPL7D	-0.52	-0.33
AT3G44890	50S ribosomal protein L9	RPL9	-0.19	-
AT1G33120	60S ribosomal protein L9-1	RPL9B	-0.41	-
AT4G10450	60S ribosomal protein L9-2	RPL9D	-0.38	-
AT1G01100	60S acidic ribosomal protein P1-1	RPP1A	1.7	1.48
AT5G47700	60S acidic ribosomal protein P1-3	RPP1C	1.42	3.79
AT2G27710	60S acidic ribosomal protein P2-2	RPP2B	5.6	5.12
AT5G30510	30S ribosomal protein S1	RPS1	-0.67	-0.54
AT3G13120	30S ribosomal protein S10	RPS10	-0.5	-0.57
AT5G41520	40S ribosomal protein S10-2	RPS10B	-0.23	-
AT5G52650	40S ribosomal protein S10-3	RPS10C	-0.22	-
ATCG00750	30S ribosomal protein S11	RPS11	-0.52	-0.54
AT1G15930	40S ribosomal protein S12-1	RPS12A	0.5	0.7
ATCG00905	30S ribosomal protein S12	RPS12-A	-0.58	-
AT2G32060	40S ribosomal protein S12-2	RPS12C	0.49	1.06
AT5G14320	30S ribosomal protein S13	RPS13	-0.19	1.08
AT3G60770	40S ribosomal protein S13-1	RPS13A	-0.21	0.66
AT2G36160	40S ribosomal protein S14-1	RPS14A	-0.53	-
ATCG01120	30S ribosomal protein S15	RPS15	-0.44	-
AT1G04270	40S ribosomal protein S15-1	RPS15A	-0.4	-
AT1G07770	40S ribosomal protein S15a-1	RPS15AA	-0.11	0.52
AT3G46040	40S ribosomal protein S15a-4	RPS15AD	0.59	1.37
AT5G09510	40S ribosomal protein S15-4	RPS15D	-0.48	-
AT5G56940	30S ribosomal protein S16-2	RPS16-2	-0.54	-0.49
AT3G04230	40S ribosomal protein S16-2	RPS16B	-0.62	-0.75
AT5G18380	40S ribosomal protein S16-3	RPS16C	-0.36	-
AT1G79850	30S ribosomal protein S17	RPS17	0.32	0.62
AT2G04390	40S ribosomal protein S17-1	RPS17A	-0.46	-0.32
AT1G22780	40S ribosomal protein S18	RPS18A	0.22	-
AT5G61170	40S ribosomal protein S19-3	RPS19C	-0.5	-
ATCG00160	30S ribosomal protein S2	RPS2	-0.37	-0.18
AT5G28060	40S ribosomal protein S24-2	RPS24B	-0.45	-
AT2G40510	40S ribosomal protein S26-2	RPS26B	1.08	-
AT3G56340	40S ribosomal protein S26-3	RPS26C	-0.27	-
AT1G23410	Ubiquitin-40S ribosomal protein S27a-1	RPS27AA	-0.21	-0.71
AT3G61110	40S ribosomal protein S27-2	RPS27B	-0.5	-
AT2G41840	40S ribosomal protein S2-3	RPS2C	0.67	1.74
ATCG00800	30S ribosomal protein S3	RPS3	-0.57	-0.5
AT5G35530	40S ribosomal protein S3-3	RPS3C	-0.36	-
ATCG00380	30S ribosomal protein S4	RPS4	-0.6	-0.61
AT2G33800	30S ribosomal protein S5	RPS5	-0.37	-
AT5G10360	40S ribosomal protein S6-2	RPS6B	-0.43	-0.35
ATCG00900	30S ribosomal protein S7	RPS7-A	-0.42	-0.45
ATCG00770	30S ribosomal protein S8	RPS8	-0.66	-
AT5G20290	40S ribosomal protein S8-1	RPS8A	0.25	0.22
AT1G74970	30S ribosomal protein S9	RPS9	0.34	0.92
AT5G15200	40S ribosomal protein S9-1	RPS9B	-0.38	-0.28
AT5G39850	40S ribosomal protein S9-2	RPS9C	-0.4	-
AT3G49080	30S ribosomal protein S9	RPS9M	-0.79	-
