# Supplementary material for: Integrative transcriptomics and proteomics profiling of Arabidopsis thaliana elucidates novel mechanisms underlying spaceflight adaptation
Source: Front Plant Sci. 2023 Nov 27;14:1260429. doi: 10.3389/fpls.2023.1260429 (PMC10712242; doi:10.3389/fpls.2023.1260429)
Supplement: Supplementary file 2 [file DataSheet_2.zip › Supplementary Tables A-F/Supplementary Table F.xlsx]

## Sheet: Sheet1
Supplementary Table F: Proteins related to spliceosome, ribosome, mRNA surveillance pathways
			Root	Shoot
TAIR ID	Protein name	Symbol	L2FC	L2FC
AT5G06160	Splicing factor SF3a60 homolog	ATO	-	-0.32
AT5G42020	Luminal binding protein	BIP2	-0.07	-
AT1G20960	DExH-box ATP-dependent R- helicase DExH12	BRR2A	-0.71	-0.75
AT5G04430	Protein BTR1	BTR1	-	0.73
AT3G58560	Carbon catabolite repressor protein 4 homolog 1	CCR4-1	-	-0.11
AT5G20890	T-complex protein 1 subunit beta	CCT2	-	0.38
AT5G26360	T-complex protein 1 subunit gamma	CCT3	0.23	0.39
AT3G18190	T-complex protein 1 subunit delta	CCT4	-	0.11
AT3G02530	T-complex protein 1 subunit zeta 1	CCT6A	-0.37	-0.14
AT5G16070	T-complex protein 1 subunit zeta 2	CCT6B	-	-0.49
AT3G03960	T-complex protein 1 subunit theta	CCT8	0.34	0.47
AT5G64960	Cyclin-dependent ki-se C-2	CDKC-2	-	-1
AT1G49970	ATP-dependent Clp protease proteolytic subunit	CLPR1	-0.26	-
AT5G61790	Calnexin homolog 1	CNX1	-0.29	-
AT5G50250	R--binding protein CP31B, chloroplastic	CP31B	-	1.88
AT5G20720	20 kDa chaperonin, chloroplastic	CPN20	0.59	-
AT5G56500	Chaperonin 60 subunit beta 3, chloroplastic	CPN60B3	-0.52	-
AT1G09340	Chloroplast R- binding protein	CRB	-0.38	-0.22
AT4G29750	Chromosome region maintenance	CRM1	-0.56	-0.4
AT1G56340	Calreticulin-1	CRT1	-	-0.5
AT1G09210	Calreticulin-2	CRT2	-	-0.67
AT5G13010	Pre-mR--splicing factor ATP-dependent R- helicase DEAH7	CUV	-	-0.9
AT4G38740	Peptidyl-prolyl cis-trans isomerase CYP18-3	CYP18-3	-	0.56
AT4G34870	Peptidyl-prolyl cis-trans isomerase CYP18-4	CYP18-4	0.51	0.7
AT4G32420	Peptidyl-prolyl cis-trans isomerase CYP95	CYP95	-0.84	-1.29
AT3G51800	ERBB-3 BINDING PROTEIN 1	EBP1	0.32	0.53
AT5G09900	26S proteasome regulatory subunit, putative (RPN5)	EMB2107	-0.07	-
AT5G22800	Alanine--tR- ligase, chloroplastic/mitochondrial	EMB86	-	-0.19
AT5G52470	rR- 2'-O-methyltransferase fibrillarin 1	FIB1	0.11	-
AT5G48030	Chaperone protein d-J GFA2, mitochondrial	GFA2	-0.55	0.96
AT2G33210	Heat shock protein 60-2	HSP60-2	-	0.48
AT5G02500	Heat shock 70 kDa protein 1	HSP70-1	0.36	0.49
AT5G02490	Heat shock 70 kDa protein 2	HSP70-2	0.43	-
AT3G09440	Heat shock 70 kDa protein 3	HSP70-3	-	0.35
AT5G49910	Heat shock 70 kDa protein 7, chloroplastic	HSP70-7	-	0.41
AT5G52640	Heat shock protein 90-1	HSP90-1	0.34	-
AT5G56030	Heat shock protein 90-2	HSP90-2	-	0.2
AT5G56010	Heat shock protein 90-3	HSP90-3	0.28	1.62
AT5G56000	Heat shock protein 90-4	HSP90-4	0.4	-0.41
AT1G13870	Protein KTI12 homolog	KTI12	-	-0.73
AT1G02140	Protein mago -shi homolog	MAGO	-	-0.44
AT4G21710	D--directed R- polymerase II subunit 2	NRPB2	-	-0.96
AT5G18570	GTP-binding protein OBGC, chloroplastic	OBGL	-	-0.5
AT4G16390	Pentatricopeptide repeat-containing protein	P67	-	-0.57
AT3G54960	Protein disulfide isomerase-like 1-3	PDIL1-3	0.23	0.68
AT3G03710	Polyribonucleotide nucleotidyltransferase 1	PNP1	-0.17	0.29
AT5G13120	Photosynthetic NDH subunit of lume-l location 5	PNSL5	-	-0.55
AT1G72560	Exportin-T	PSD	-	-0.7
AT1G48630	Receptor for activated C kinase 1B	RACK1B	-	-0.34
AT5G19855	Chaperonin-like RbcX protein 2, chloroplastic	RBCX2	-0.49	-0.71
AT1G11650	Polyadenylate-binding protein RBP45B	RBP45B	-	-0.39
AT5G26742	DEAD-box ATP-dependent R- helicase 3, chloroplastic	RH3	-	-0.19
AT3G22330	DEAD-box ATP-dependent R- helicase 53, mitochondrial	RH53	-	-0.78
AT5G22330	RuvB-like protein 1	RIN1	-0.34	-
AT4G37510	Ribonuclease III domain-containing protein RNC1	RNC1	-	-0.49
AT5G63420	Ribonuclease J	RNJ	0.16	0.51
AT5G02250	Ribonuclease II, chloroplastic/mitochondrial	RNR1	-	-0.85
AT4G38630	26S proteasome non-ATPase reg subunit 4 homolog B	RPN10	-	0.33
AT5G42040	26S proteasome non-ATPase reg subunit 12A	RPN12	0.89	1.18
AT4G28470	26S proteasome non-ATPase reg subunit 2 homolog B	RPN1B	-0.4	-
AT4G21150	Dolichyl-diphosphooligosaccharide- glycosyltransferase	RPN2	0.21	-
AT2G32730	26S proteasome non-ATPase reg subunit 1 homolog A	RPN2A	-0.14	0.22
AT1G04810	26S proteasome non-ATPase reg subunit 1 homolog B	RPN2B	0.53	-
AT1G75990	26S proteasome non-ATPase reg subunit 3 homolog B	RPN3B	-0.28	-
AT1G29150	26S proteasome non-ATPase reg subunit 11 homolog	RPN6	0.18	0.34
AT3G11270	26S proteasome non-ATPase regy subunit 7 homolog B	RPN8B	0.33	0.91
AT3G11964	rR- biogenesis protein RRP5	RRP5	-0.95	-0.62
AT5G64200	Serine/arginine-rich splicing factor SC35	SC35	-	-1.23
AT3G13570	Serine/arginine-rich SC35-like splicing factor SCL30A	SCL30A	-	-0.83
AT1G16610	Arginine/serine-rich 45	SR45	-	-0.4
AT1G10840	Eukaryotic translation initiation factor 3 subunit H	TIF3H1	-0.41	-
AT5G42980	Thioredoxin H3	TRX3	0.65	0.82
AT5G07350	Ribonuclease TUDOR 1	TSN1	-	0.46
AT4G36690	Splicing factor U2af large subunit A	U2AF65A	-	-0.65
AT1G60900	Splicing factor U2af large subunit B	U2AF65B	-	-1
AT1G54080	Oligouridylate-binding protein 1A	UBP1A	-	-0.54
AT1G51510	R--binding protein Y14	Y14	-	0.69
AT2G25870	Endoribonuclease YBEY, chloroplastic	YBEY	0.28	-
AT1G26230	TCP-1/cpn60 chaperonin family protein		-0.66	-0.5
AT2G47250	Probable pre-mR--splicing factor ATP-dependent R- helicase DEAH3	DEAH3	-	-0.84
AT3G06530	ARM repeat superfamily protein		-	-0.69
AT4G22670	FAM10 family protein At4g22670		-	0.35
AT4G34960	Peptidyl-prolyl cis-trans isomerase		-0.87	-1.25
AT5G07340	Calreticulin family protein		-0.37	-
AT5G08180	H/ACA ribonucleoprotein complex subunit 2-like protein		-0.5	-
AT5G66470	GTPase ERA-like, chloroplastic		-0.79	-0.63
