# Supplementary material for: Integrative transcriptomics and proteomics profiling of Arabidopsis thaliana elucidates novel mechanisms underlying spaceflight adaptation
Source: Front Plant Sci. 2023 Nov 27;14:1260429. doi: 10.3389/fpls.2023.1260429 (PMC10712242; doi:10.3389/fpls.2023.1260429)
Supplement: Supplementary file 2 [file DataSheet_2.zip › Supplementary Tables A-F/Supplementary Table unknown.xlsx]

## Sheet: Sheet1
Supplementary A: RNAconsensus subcellular localization
TAIR.ID	SUBAcon
Upregulated in spaceflight
AT1G01470.1	cytosol
AT1G02390.1	mitochondrion
AT1G02820.1	mitochondrion
AT1G04220.1	endoplasmic reticulum
AT1G04250.1	nucleus
AT1G06340.1	cytosol
AT1G08650.1	cytosol
AT1G09180.1	endoplasmic reticulum
AT1G09310.1	cytosol
AT1G10370.1	cytosol
AT1G13730.1	nucleus
AT1G15100.1	extracellular
AT1G16730.1	peroxisome
AT1G17200.1	plasma membrane
AT1G20190.1	extracellular
AT1G28400.1	extracellular
AT1G30720.1	extracellular
AT1G37130.1	cytosol
AT1G44575.1	plastid
AT1G45130.1	extracellular
AT1G45201.1	golgi
AT1G49470.1	plasma membrane
AT1G60590.1	extracellular
AT1G61380.1	plasma membrane
AT1G62770.1	extracellular
AT1G64390.1	extracellular
AT1G64400.1	endoplasmic reticulum
AT1G64500.1	plasma membrane
AT1G64650.1	golgi
AT1G64710.1	golgi
AT1G64780.1	plasma membrane
AT1G65870.1	extracellular
AT1G68238.1	extracellular
AT1G68570.1	vacuole
AT1G68640.1	nucleus
AT1G70480.1	nucleus
AT1G70560.1	plasma membrane
AT1G70760.1	plastid
AT1G71050.1	nucleus
AT1G74890.1	nucleus
AT1G76240.1	mitochondrion
AT1G77760.1	cytosol
AT1G78580.1	plasma membrane
AT1G78850.1	extracellular
AT2G01050.1	cytosol
AT2G05632.1	plasma membrane
AT2G07681.1	mitochondrion
AT2G07695.1	mitochondrion
AT2G07725.1	cytosol
AT2G07738.1	mitochondrion
AT2G07787.1	cytosol
AT2G15020.1	nucleus
AT2G17972.1	plastid
AT2G19650.1	nucleus
AT2G21320.1	nucleus
AT2G22200.1	nucleus
AT2G27360.1	extracellular
AT2G27420.1	extracellular
AT2G28840.1	nucleus
AT2G31380.1	nucleus
AT2G32290.1	plastid
AT2G32510.1	mitochondrion
AT2G33450.1	plastid
AT2G34080.1	extracellular
AT2G34490.1	plasma membrane
AT2G35700.1	nucleus
AT2G35860.1	extracellular
AT2G37580.1	plasma membrane
AT2G37640.1	extracellular
AT2G37970.1	plasma membrane
AT2G39850.1	extracellular
AT2G40475.1	nucleus
AT2G40610.1	extracellular
AT2G40880.1	extracellular
AT2G42530.1	plastid
AT2G43535.1	extracellular
AT2G43870.1	extracellular
AT2G44370.1	nucleus
AT2G45190.1	nucleus
AT2G46660.1	endoplasmic reticulum
AT2G47560.1	plasma membrane
AT3G02040.1	cytosol
AT3G03450.1	nucleus
AT3G05880.1	plasma membrane
AT3G09260.1	endoplasmic reticulum
AT3G09450.1	plasma membrane
AT3G15160.1	golgi
AT3G16140.1	plastid
AT3G17640.1	extracellular
AT3G21150.1	nucleus
AT3G21670.1	plasma membrane
AT3G21890.1	nucleus
AT3G23300.1	golgi
AT3G24460.1	vacuole
AT3G25700.1	extracellular
AT3G25770.1	plastid
AT3G26460.1	cytosol
AT3G44450.1	nucleus
AT3G44990.1	extracellular
AT3G45010.1	extracellular
AT3G46666.1	cytosol
AT3G46900.1	plasma membrane
AT3G47295.1	extracellular
AT3G47500.1	nucleus
AT3G48460.1	extracellular
AT3G50770.1	plasma membrane
AT3G52430.1	plasma membrane
AT3G52720.1	plastid
AT3G52740.1	nucleus
AT3G52860.1	nucleus
AT3G53900.1	plastid
AT3G57540.1	nucleus
AT3G60520.1	nucleus
AT3G61230.1	nucleus
AT3G61550.1	extracellular
AT3G61890.1	nucleus
AT3G61920.1	cytosol
AT4G02420.1	plasma membrane
AT4G04610.1	plastid
AT4G05091.1	cytosol
AT4G05450.1	mitochondrion
AT4G06744.1	extracellular
AT4G10150.1	nucleus
AT4G10310.1	plasma membrane
AT4G13840.1	plasma membrane
AT4G15130.1	cytosol
AT4G15248.1	nucleus
AT4G15500.1	cytosol
AT4G15640.1	mitochondrion
AT4G22620.1	mitochondrion
AT4G24700.1	nucleus
AT4G26150.1	nucleus
AT4G27520.1	plasma membrane
AT4G27560.1	extracellular
AT4G27830.1	vacuole
AT4G29110.1	nucleus
AT4G30020.1	extracellular
AT4G33040.1	nucleus
AT4G35270.1	nucleus
AT4G36220.1	endoplasmic reticulum
AT4G37800.1	extracellular
AT4G38770.1	extracellular
AT5G01790.1	plasma membrane
AT5G02120.1	plastid
AT5G02190.1	extracellular
AT5G03760.1	plasma membrane
AT5G04140.1	plastid
AT5G04950.1	cytosol
AT5G09970.1	plasma membrane
AT5G09990.1	nucleus
AT5G11590.1	nucleus
AT5G13170.1	plasma membrane
AT5G14760.1	plastid
AT5G18020.1	mitochondrion
AT5G23370.1	mitochondrion
AT5G24155.1	extracellular
AT5G24380.1	plasma membrane
AT5G25610.1	extracellular
AT5G26260.1	extracellular
AT5G28630.1	nucleus
AT5G36910.1	extracellular
AT5G37680.1	plasma membrane
AT5G39730.1	cytosol
AT5G39760.1	nucleus
AT5G39860.1	nucleus
AT5G41685.1	mitochondrion
AT5G43860.1	vacuole
AT5G49480.1	nucleus
AT5G51010.1	plastid
AT5G52310.1	nucleus
AT5G52930.1	mitochondrion
AT5G56300.1	cytosol
AT5G58500.1	nucleus
AT5G60890.1	nucleus
AT5G62840.1	plastid
AT5G63780.1	vacuole
AT5G63970.1	nucleus
AT5G64780.1	nucleus
AT5G64800.1	extracellular
AT5G65683.1	nucleus
AT5G66740.1	cytosol
AT5G67280.1	plasma membrane
ATCG00210.1	plastid
ATCG01020.1	plastid
ATMG00030.1	mitochondrion
ATMG00200.1	mitochondrion
ATMG00480.1	mitochondrion
ATMG00580.1	mitochondrion
ATMG00720.1	mitochondrion
ATMG00900.1	mitochondrion
ATMG00960.1	mitochondrion
ATMG01220.1	mitochondrion
