# Supplementary material for: Integrative transcriptomics and proteomics profiling of Arabidopsis thaliana elucidates novel mechanisms underlying spaceflight adaptation
Source: Front Plant Sci. 2023 Nov 27;14:1260429. doi: 10.3389/fpls.2023.1260429 (PMC10712242; doi:10.3389/fpls.2023.1260429)
Supplement: Supplementary file 2 [file DataSheet_2.zip › Supplementary Tables A-F/Tables of differentially expressed RNA.xlsx]

## Sheet: Sheet1
Differentially expressed RNA (L2FC < -1, L2FC > 1)
TAIR ID	Gene name	Symbol	L2FC	Adj. p-value
AT1G01470	Late embryosis abundant protein	LEA14	1.07596	5.4e-13
AT1G02390	glycerol-3-phosphate acyltransferase 2	GPAT2	2.31502	8.37e-06
AT1G02820	Late embryosis abundant 3 (LEA3) family protein	LEA3	1.17588	0.000768292
AT1G04220	3-ketoacyl-CoA synthase 2	KCS2	1.86916	0.000360866
AT1G04250	AUX/IAA transcriptional regulator family protein	AXR3	1.16244	0.000849875
AT1G06340	Plant Tudor-like protein	AT1G06340	3.67277	0.0420426
AT1G08650	phosphoenolpyruvate carboxylase kinase 1	PPCK1	1.31363	0.030823
AT1G09180	secretion-associated RAS super family 1	SARA1A	1.17728	0.0394483
AT1G09310	plant/protein (Protein of unknown function, DUF538)	AT1G09310	1.11353	0.00203696
AT1G10370	Glutathione S-transferase family protein	ERD9	1.37563	2.72e-09
AT1G13730	Nuclear transport factor 2 (NTF2) family protein with RNA binding (RRM-RBD-RNP motifs) domain-containing protein	AT1G13730	1.28512	0.000855729
AT1G15100	RING-H2 finger A2A	RHA2A	1.27042	1.81e-10
AT1G16730		UP6	1.07217	0.0047702
AT1G17200	Uncharacterized protein family (UPF0497)	AT1G17200	1.06292	2.37e-08
AT1G20190	expansin 11	EXPA11	1.22958	0.0494934
AT1G28400	GATA zinc finger protein	AT1G28400	1.0923	2.62e-08
AT1G30720	FAD-binding Berberine family protein	AT1G30720	1.23409	0.00249977
AT1G37130	nitrate reductase 2	NIA2	1.1297	1.87e-05
AT1G44575	Chlorophyll A-B binding family protein	NPQ4	1.03454	0.031103
AT1G45130	beta-galactosidase 5	BGAL5	1.47978	0.00445374
AT1G45201	triacylglycerol lipase-like 1	TLL1	1.67752	0.00575064
AT1G49470	transmembrane epididymal protein (DUF716)	AT1G49470	1.62078	1.31e-08
AT1G60590	Pectin lyase-like superfamily protein	AT1G60590	1.25166	8.85e-05
AT1G61380	S-domain-1 29	SD1-29	1.50791	0.0137184
AT1G62770	Plant invertase/pectin methylesterase inhibitor superfamily protein	AT1G62770	1.0778	0.00319741
AT1G64390	glycosyl hydrolase 9C2	GH9C2	1.16205	0.00971921
AT1G64400	AMP-dependent synthetase and ligase family protein	LACS3	1.13189	0.000971133
AT1G64500	Glutaredoxin family protein	AT1G64500	1.15871	0.000100308
AT1G64650	Major facilitator superfamily protein	AT1G64650	1.39517	0.000415578
AT1G64710	GroES-like zinc-binding alcohol dehydrogenase family protein	AT1G64710	1.96648	3.9e-05
AT1G64780	ammonium transporter 1;2	AMT1;2	1.09451	0.0177308
AT1G65870	Disease resistance-responsive (dirigent-like protein) family protein	AT1G65870	1.4887	1.75e-07
AT1G68238	transmembrane protein	AT1G68238	1.28315	0.00573546
AT1G68570	Major facilitator superfamily protein	AT1G68570	1.81173	0.00122165
AT1G68640	bZIP transcription factor family protein	PAN	1.07164	0.0147309
AT1G70480	OBP32pep, putative (DUF220)	AT1G70480	1.01111	0.0342138
AT1G70560	tryptophan aminotransferase of Arabidopsis 1	TAA1	1.24899	1.19e-05
AT1G70760	inorganic carbon transport protein-like protein	NdhL	1.30028	1.99e-11
AT1G71050	Heavy metal transport/detoxification superfamily protein	HIPP20	1.07855	0.0219391
AT1G74890	response regulator 15	ARR15	1.20712	0.00634977
AT1G76240	DUF241 domain protein (DUF241)	AT1G76240	1.88242	0.000728866
AT1G77760	nitrate reductase 1	NIA1	1.93842	3.12e-09
AT1G78580	trehalose-6-phosphate synthase	TPS1	2.21109	0.000987974
AT1G78850	D-mannose binding lectin protein with Apple-like carbohydrate-binding domain-containing protein	AT1G78850	1.18248	0.00134889
AT2G01050	zinc ion binding / nucleic acid binding protein	AT2G01050	1.88663	0.0447805
AT2G05632		AT2G05632	1.01452	0.00334592
AT2G07641		AT2G07641	1.86362	2.25e-08
AT2G07644		AT2G07644	1.10966	2.11e-07
AT2G07681	Cytochrome C assembly protein	ABCI4	1.11156	0.0140492
AT2G07695	Cytochrome C oxidase subunit II-like, transmembrane domain-containing protein	AT2G07695	1.23665	5.43e-09
AT2G07725		rpl5	1.3347	8.78e-11
AT2G07738		AT2G07738	1.2788	0.0394908
AT2G07787		AT2G07787	1.03381	0.0450552
AT2G15020		AT2G15020	2.27002	0.00264644
AT2G17972	transmembrane protein	AT2G17972	1.04853	3.43e-05
AT2G19650	Cysteine/Histidine-rich C1 domain family protein	AT2G19650	1.37977	2.05e-06
AT2G21320	B-box zinc finger family protein	BBX18	1.10783	0.00520161
AT2G22200	Integrase-type DNA-binding superfamily protein	AT2G22200	1.04766	0.00901018
AT2G27360	GDSL-like Lipase/Acylhydrolase superfamily protein	AT2G27360	1.01514	0.000302624
AT2G27420	Cysteine proteinases superfamily protein	AT2G27420	1.5465	0.00305256
AT2G28840		XBAT31	1.06524	2.72e-09
AT2G31380	salt tolerance homologue	STH	1.16548	6.63e-06
AT2G32290	beta-amylase 6	BAM6	1.06197	0.0104204
AT2G32510	mitogen-activated protein kinase kinase kinase 17	MAPKKK17	2.25868	0.0289078
AT2G33450	Ribosomal L28 family	PRPL28	1.02003	7.18e-11
AT2G34080	Cysteine proteinases superfamily protein	AT2G34080	1.14773	0.000528814
AT2G34490	cytochrome P450, family 710, subfamily A, polypeptide 2	CYP710A2	1.31855	1.39e-07
AT2G35700	ERF family protein 38	ERF38	1.75895	0.0287811
AT2G35860	FASCICLIN-like arabinogalactan protein 16	FLA16	1.38686	6.57e-07
AT2G37580	RING/U-box superfamily protein	AT2G37580	1.05632	0.037352
AT2G37640	Barwin-like endoglucanases superfamily protein	EXP3	1.47152	4.25e-05
AT2G37970	SOUL heme-binding family protein	SOUL-1	1.36142	2.09e-12
AT2G39850	Subtilisin-like serine endopeptidase family protein	AT2G39850	1.27497	1.23e-06
AT2G40475		ASG8	1.29343	0.000222205
AT2G40610	expansin A8	EXPA8	1.08889	0.0116051
AT2G40880	cystatin A	CYSA	1.03101	1.18e-06
AT2G42530	cold regulated 15b	COR15B	1.75049	0.020481
AT2G43535	Scorpion toxin-like knottin superfamily protein	AT2G43535	1.05574	0.00663477
AT2G43870	Pectin lyase-like superfamily protein	AT2G43870	1.75704	0.000139515
AT2G44370	Cysteine/Histidine-rich C1 domain family protein	AT2G44370	3.91057	0.0359255
AT2G45190	Plant-specific transcription factor YABBY family protein	AFO	1.06409	0.0147834
AT2G46660	cytochrome P450, family 78, subfamily A, polypeptide 6	CYP78A6	1.39593	3.11e-11
AT2G47560	RING/U-box superfamily protein	AT2G47560	1.1197	0.00924643
AT3G02040	senescence-related 3	SRG3	1.18757	0.0475638
AT3G03450	RGA-like 2	RGL2	1.60024	0.00213289
AT3G05880	Low temperature and salt responsive protein family	RCI2A	1.16075	1.16e-12
AT3G09260	Glycosyl hydrolase superfamily protein	PYK10	1.22726	0.00496662
AT3G09450	fusaric acid resistance family protein	AT3G09450	2.04753	0.000123121
AT3G15160	AP-5 complex subunit zeta-1	AT3G15160	1.15391	0.0104884
AT3G16140	photosystem I subunit H-1	PSAH-1	1.20981	1.95e-13
AT3G17640	Leucine-rich repeat (LRR) family protein	AT3G17640	1.30826	7.16e-08
AT3G21150	B-box 32	BBX32	1.52652	0.00301349
AT3G21670	Major facilitator superfamily protein	AT3G21670	1.14889	5.09e-05
AT3G21890	B-box type zinc finger family protein	BBX31	1.88527	0.0136593
AT3G23300	S-adenosyl-L-methionine-dependent methyltransferases superfamily protein	AT3G23300	1.03158	0.0019866
AT3G24460	Serinc-domain containing serine and sphingolipid biosynthesis protein	AT3G24460	1.52112	0.016503
AT3G25700	Eukaryotic aspartyl protease family protein	AT3G25700	1.64271	6.72e-05
AT3G25770	allene oxide cyclase 2	AOC2	1.11099	7.23e-07
AT3G26460	Polyketide cyclase/dehydrase and lipid transport superfamily protein	AT3G26460	2.1206	0.00401934
AT3G44450		AT3G44450	1.51454	0.0195915
AT3G44990	xyloglucan endo-transglycosylase-related 8	XTH31	1.45277	4.98e-09
AT3G45010	serine carboxypeptidase-like 48	scpl48	1.25077	7.9e-08
AT3G46666		AT3G46666	1.01603	0.0285909
AT3G46900		COPT2	1.6811	0.000320755
AT3G47295		AT3G47295	1.4571	3.01e-06
AT3G47500	cycling DOF factor 3	CDF3	1.46241	0.000101455
AT3G48460	GDSL-like Lipase/Acylhydrolase superfamily protein	AT3G48460	1.05534	7.65e-05
AT3G50770	calmodulin-like 41	CML41	1.16012	0.0249503
AT3G52430	alpha/beta-Hydrolases superfamily protein	PAD4	1.13113	9.96e-06
AT3G52720	alpha carbonic anhydrase 1	ACA1	1.49737	0.00135884
AT3G52740		AT3G52740	1.37173	6.7e-05
AT3G52860	mediator of RNA polymerase II transcription subunit-like protein	AT3G52860	1.00695	2.41e-05
AT3G53900	uracil phosphoribosyltransferase	UPP	1.41504	0.00281082
AT3G57540	Remorin family protein	AT3G57540	1.29689	3.51e-05
AT3G60520	zinc ion-binding protein	AT3G60520	1.16527	0.00437884
AT3G61230	GATA type zinc finger transcription factor family protein	PLIM2c	1.40624	0.0415628
AT3G61550	RING/U-box superfamily protein	AT3G61550	1.01819	7.29e-12
AT3G61890	homeobox 12	HB-12	1.19146	0.0106026
AT3G61920	UvrABC system protein C	AT3G61920	2.2176	0.000280191
AT4G02420	Concanavalin A-like lectin protein kinase family protein	AT4G02420	1.11368	0.00038117
AT4G04610	APS reductase 1	2023-04-01	1.08436	0.000526486
AT4G05091		AT4G05091	1.53017	0.0447805
AT4G05450	mitochondrial ferredoxin 1	MFDX1	1.00272	0.0395152
AT4G06744	Leucine-rich repeat (LRR) family protein	AT4G06744	1.01325	4.2e-12
AT4G10150	RING/U-box superfamily protein	AT4G10150	1.21157	0.000158267
AT4G10310	high-affinity K+ transporter 1	HKT1	1.51287	0.0010071
AT4G13840	HXXXD-type acyl-transferase family protein	AT4G13840	1.15985	1.63e-07
AT4G15130			1.15437	0.00166301
AT4G15248	B-box type zinc finger family protein	BBX30	2.84488	1e-09
AT4G15500	UDP-Glycosyltransferase superfamily protein	UGT84A4	1.19373	0.0427705
AT4G15640	adenylyl cyclase	AT4G15640	1.18543	0.00104387
AT4G22620	SAUR-like auxin-responsive protein family	AT4G22620	1.45247	0.00726453
AT4G22755	methylsterol monooxygenase 1-3	AT4G22755	1.09711	5.67e-06
AT4G24700		AT4G24700	1.08746	6.22e-06
AT4G26150	cytokinin-responsive gata factor 1	CGA1	1.06158	0.0256505
AT4G27520	early nodulin-like protein 2	ENODL2	1.31104	2.31e-11
AT4G27560	UDP-Glycosyltransferase superfamily protein	AT4G27560	1.15196	0.0032056
AT4G27830	beta glucosidase 10	BGLU10	1.48323	0.0442021
AT4G29110	cotton fiber protein	AT4G29110	1.55711	1.5e-08
AT4G30020	PA-domain containing subtilase family protein	AT4G30020	1.4476	0.0111346
AT4G33040	Thioredoxin superfamily protein	AT4G33040	1.5743	0.000120784
AT4G35270	Plant regulator RWP-RK family protein	AT4G35270	1.17084	0.0232408
AT4G36220	ferulic acid 5-hydroxylase 1	FAH1	1.20537	3.99e-08
AT4G37800	xyloglucan endotransglucosylase/hydrolase 7	XTH7	1.16347	0.00223075
AT4G38770	proline-rich protein 4	PRP4	1.53861	5.61e-07
AT5G01790		AT5G01790	1.7381	7.66e-07
AT5G02120	one helix protein	OHP	1.32841	2.63e-17
AT5G02190	Eukaryotic aspartyl protease family protein	PCS1	1.38325	0.00252997
AT5G03760	Nucleotide-diphospho-sugar transferases superfamily protein	ATCSLA09	1.00629	0.0097711
AT5G04140	glutamate synthase 1	GLU1	1.28251	1.03e-06
AT5G04950	nicotianamine synthase 1	NAS1	1.55887	0.0024215
AT5G09970	cytochrome P450, family 78, subfamily A, polypeptide 7	CYP78A7	1.00264	0.000432038
AT5G09990	elicitor peptide 5	PROPEP5	1.18201	0.0383902
AT5G11590	Integrase-type DNA-binding superfamily protein	TINY2	2.21043	3.33e-09
AT5G13170	senescence-associated 29	SAG29	1.97598	1.07e-05
AT5G14760	L-aspartate oxidase	AO	1.03829	0.000257506
AT5G18020		SAUR20	1.221	0.00482995
AT5G23370	GRAM domain-containing protein / ABA-responsive protein-like protein	AT5G23370	1.23191	0.0106667
AT5G24155	FAD/NAD(P)-binding oxidoreductase family protein	AT5G24155	1.80427	0.0010911
AT5G24380	YELLOW STRIPE like 2	YSL2	1.37889	0.00224597
AT5G25610	BURP domain-containing protein	RD22	1.42624	1.74e-09
AT5G26260	TRAF-like family protein	AT5G26260	1.46271	0.000838735
AT5G28630	glycine-rich protein	AT5G28630	1.78489	0.0324101
AT5G36910	thionin 2.2	THI2.2	1.06982	0.0175483
AT5G37680	ADP-ribosylation factor-like A1A	ARLA1A	1.00924	0.0117793
AT5G39730	AIG2-like (avirulence induced family protein	AT5G39730	1.11257	4.64e-08
AT5G39760	homeobox protein 23	HB23	1.06466	3.27e-06
AT5G39860	basic helix-loop-helix (bHLH) DNA-binding family protein	PRE1	1.46037	0.00515021
AT5G41685	Mitochondrial outer membrane translocase complex, subunit Tom7	AT5G41685	1.16972	9.88e-16
AT5G43860	chlorophyllase 2	CLH2	1.30274	0.0231129
AT5G49480	Ca2+-binding protein 1	CP1	1.21919	0.0117214
AT5G51010	Rubredoxin-like superfamily protein	AT5G51010	1.12247	5.11e-05
AT5G52310	low-temperature-responsive protein 78 (LTI78) / desiccation-responsive protein 29A (RD29A)	LTI78	3.15634	1.37e-15
AT5G52930		AT5G52930	1.8682	0.00916448
AT5G56300	gibberellic acid methyltransferase 2	GAMT2	1.11571	0.00797059
AT5G58500	LIGHT-DEPENDENT SHORT HYPOCOTYLS-like protein (DUF640)	LSH5	1.24541	0.0264451
AT5G60890	myb domain protein 34	MYB34	1.56237	7.33e-07
AT5G62840	Phosphoglycerate mutase family protein	AT5G62840	1.14571	0.0211454
AT5G63780	RING/FYVE/PHD zinc finger superfamily protein	SHA1	1.13013	5.84e-07
AT5G63970	Copine (Calcium-dependent phospholipid-binding protein) family	RGLG3	3.06866	0.0235158
AT5G64780	holocarboxylase synthetase	AT5G64780	1.03813	0.000929922
AT5G64800	CLAVATA3/ESR-RELATED 21	CLE21	2.77702	0.00601244
AT5G65683	Zinc finger (C3HC4-type RING finger) family protein	WAVH2	1.09037	1.69e-05
AT5G66740	spindle assembly abnormal protein (DUF620)	AT5G66740	1.97459	0.0285635
AT5G67280	receptor-like kinase	RLK	1.26445	5.11e-05
ATCG00210		petN	1.08479	5.64e-05
ATCG01020		rpl32	1.0015	2.5e-06
ATMG00030			1.36774	0.000337969
ATMG00200		orf107b	1.05173	3.74e-05
ATMG00480	Plant mitochondrial ATPase, F0 complex, subunit 8 protein	AT2G07707	1.64001	9.39e-09
ATMG00580		nad4	1.18431	0.000283924
ATMG00720			1.08882	0.000628554
ATMG00900	Cytochrome C assembly protein	ABCI5	1.5182	0.0347249
ATMG00960			1.00305	1.28e-09
ATMG01220			1.46529	3.09e-11
AT1G01100	60S acidic ribosomal protein family	AT1G01100	-1.94613	0.00246526
AT1G01940	Cyclophilin-like peptidyl-prolyl cis-trans isomerase family protein	AT1G01940	-1.03312	0.0031307
AT1G02380	transmembrane protein	AT1G02380	-1.56565	1.16e-05
AT1G02640	beta-xylosidase 2	BXL2	-1.49269	0.0191405
AT1G03320		AT1G03320	-2.46513	0.0437511
AT1G03365	RING/U-box superfamily protein	AT1G03365	-1.26593	0.0133837
AT1G03740	Protein kinase superfamily protein	AT1G03740	-1.47161	0.0141605
AT1G03850	Glutaredoxin family protein	GRXS13	-5.06088	4.19e-05
AT1G03860	prohibitin 2	PHB2	-1.38044	0.0234737
AT1G03982	PAK-box/P21-Rho-binding family protein	AT1G03982	-3.24079	0.042319
AT1G04940	translocon at the inner envelope membrane of chloroplasts 20	Tic20-I	-2.35804	2.52e-15
AT1G05205	hexokinase-1 protein	AT1G05205	-1.0427	0.00664959
AT1G05330		AT1G05330	-1.38664	0.0117245
AT1G05560	UDP-glucosyltransferase 75B1	UGT75B1	-3.47848	0.000259969
AT1G05850	Chitinase family protein	POM1	-1.04639	0.0146978
AT1G06030	pfkB-like carbohydrate kinase family protein	AT1G06030	-1.76686	0.021853
AT1G06090	Fatty acid desaturase family protein	AT1G06090	-4.37955	0.000538746
AT1G07025	Mitochondrial substrate carrier family protein	AT1G07025	-3.11645	0.0413924
AT1G07400	HSP20-like chaperones superfamily protein	AT1G07400	-2.82579	0.00202183
AT1G07560	Leucine-rich repeat protein kinase family protein	AT1G07560	-1.8653	0.011112
AT1G07590	Tetratricopeptide repeat (TPR)-like superfamily protein	AT1G07590	-2.02108	7.83e-17
AT1G08120	TP53-regulating kinase-like protein	AT1G08120	-1.56353	0.0118067
AT1G08860	Calcium-dependent phospholipid-binding Copine family protein	BON3	-3.68535	0.0449806
AT1G09400	FMN-linked oxidoreductases superfamily protein	AT1G09400	-3.3742	0.0342138
AT1G09570	phytochrome A	PHYA	-1.00117	0.0183645
AT1G10020	formin-like protein (DUF1005)	AT1G10020	-2.44513	3.31e-10
AT1G10110	F-box family protein	AT1G10110	-1.51493	0.000128996
AT1G10155	phloem protein 2-A10	PP2-A10	-1.31524	0.0132002
AT1G10240	FAR1-related sequence 11	FRS11	-1.68544	0.021853
AT1G10470	response regulator 4	ARR4	-3.0797	0.0289078
AT1G10522	Serine/Threonine-kinase	PRIN2	-1.98982	0.0407063
AT1G10550	xyloglucan:xyloglucosyl transferase 33	XTH33	-3.69963	6.62e-05
AT1G10620	Protein kinase superfamily protein	PERK11	-2.987	0.00916087
AT1G11120	CTTNBP 2 amino-terminal-like protein	AT1G11120	-1.87037	0.0347832
AT1G11380	PLAC8 family protein	AT1G11380	-1.38922	2.88e-16
AT1G11475	RNA polymerases N / 8 kDa subunit	NRPB10	-1.74056	9.28e-12
AT1G11740	ankyrin repeat family protein	AT1G11740	-1.6543	0.0393387
AT1G11810	F-box associated ubiquitination effector family protein	AT1G11810	-1.86483	0.0144267
AT1G11905	B-cell receptor-associated protein 31-like protein	AT1G11905	-1.12954	9.13e-05
AT1G12350	4-phospho-panto-thenoylcysteine synthetase	COAB	-1.42976	0.0417141
AT1G12440	A20/AN1-like zinc finger family protein	AT1G12440	-2.9727	0.0126016
AT1G12990	beta-1,4-N-acetylglucosaminyltransferase family protein	AT1G12990	-1.28762	2.19e-07
AT1G13300	myb-like transcription factor family protein	HRS1	-1.84194	0.026898
AT1G15400		AT1G15400	-2.47362	1.84e-13
AT1G15430		AT1G15430	-1.59608	0.00378634
AT1G15670	Galactose oxidase/kelch repeat superfamily protein	AT1G15670	-1.12681	0.00666565
AT1G15990	cyclic nucleotide gated channel 7	CNGC7	-1.10369	0.0368544
AT1G16030	heat shock protein 70B	Hsp70b	-3.28402	3.39e-05
AT1G16250	Galactose oxidase/kelch repeat superfamily protein	AT1G16250	-1.7281	0.00657506
AT1G16330	cyclin b3;1	CYCB3;1	-1.42923	0.0214942
AT1G16820	vacuolar ATP synthase catalytic subunit-related / V-ATPase-related / vacuolar proton pump-like protein	AT1G16820	-1.2778	0.0236857
AT1G17060	cytochrome p450 72c1	CYP72C1	-1.6176	0.000525123
AT1G17270	O-fucosyltransferase family protein	AT1G17270	-4.26068	0.00106466
AT1G17345	SAUR-like auxin-responsive protein family	AT1G17345	-2.55571	0.00285526
AT1G17350	NADH:ubiquinone oxidoreductase intermediate-associated protein 30	AT1G17350	-1.34902	0.0495744
AT1G17480	IQ-domain 7	IQD7	-1.04115	0.00337003
AT1G17530	translocase of inner mitochondrial membrane 23	TIM23-1	-1.10778	0.0109344
AT1G17540	kinase with adenine nucleotide alpha hydrolases-like domain-containing protein	AT1G17540	-1.24627	0.00625883
AT1G17870	ethylene-dependent gravitropism-deficient and yellow-green-like 3	EGY3	-1.63911	0.000440256
AT1G18210	Calcium-binding EF-hand family protein	AT1G18210	-2.05016	2.7e-07
AT1G18310	glycosyl hydrolase family 81 protein	AT1G18310	-2.3169	0.0291839
AT1G18510	tetraspanin	TET16	-2.16081	0.0349931
AT1G18690	Galactosyl transferase GMA12/MNN10 family protein	XXT4	-1.59784	0.0212873
AT1G19070	F-box family protein	AT1G19070	-1.35292	0.0295666
AT1G19480	DNA glycosylase superfamily protein	AT1G19480	-1.86155	0.0151948
AT1G19540	NmrA-like negative transcriptional regulator family protein	AT1G19540	-1.65048	3.56e-05
AT1G19580	gamma carbonic anhydrase 1	GAMMA CA1	-1.58944	0.0120344
AT1G19610	defensin-like protein	PDF1.4	-1.15092	0.0366368
AT1G19660	Wound-responsive family protein	AT1G19660	-1.25506	0.0439355
AT1G20000	TBP-associated factor 11B	TAF11b	-2.58398	0.04113
AT1G20090	RHO-related protein from plants 2	ROP2	-1.2269	6.92e-09
AT1G20696	high mobility group B3	HMGB3	-2.5221	0.00461047
AT1G21722	transmembrane protein	AT1G21722	-2.45762	0.0242056
AT1G21910	Integrase-type DNA-binding superfamily protein	DREB26	-1.84667	8.83e-07
AT1G21940	transmembrane protein	AT1G21940	-4.07339	0.0094442
AT1G22020	serine hydroxymethyltransferase 6	SHM6	-2.00644	4.17e-07
AT1G22170	Phosphoglycerate mutase family protein	AT1G22170	-1.46761	0.0431335
AT1G22330	RNA-binding (RRM/RBD/RNP motifs) family protein	AT1G22330	-1.57783	9.41e-08
AT1G22400	UDP-Glycosyltransferase superfamily protein	UGT85A1	-1.04913	0.000104765
AT1G22470		AT1G22470	-1.60439	9.23e-05
AT1G22740	RAB GTPase homolog G3B	RABG3B	-1.21277	6.86e-07
AT1G22850	SNARE associated Golgi protein family	AT1G22850	-1.07921	2.73e-05
AT1G22882	Galactose-binding protein	AT1G22882	-1.20136	0.000258362
AT1G22885	transmembrane protein	AT1G22885	-3.57682	0.00201147
AT1G23030	ARM repeat superfamily protein	AT1G23030	-1.45162	1.9e-11
AT1G23040	hydroxyproline-rich glycoprotein family protein	AT1G23040	-1.49014	0.0136593
AT1G23820	spermidine synthase	SPDS1	-1.53483	1.32e-11
AT1G24160	triadin	AT1G24160	-3.43702	0.0342843
AT1G24170	Nucleotide-diphospho-sugar transferases superfamily protein	LGT9	-1.75484	1.24e-05
AT1G24530			-1.40411	2.11e-06
AT1G27490	F-box and associated interaction domains-containing protein	AT1G27490	-3.36626	0.0120625
AT1G27630	cyclin T 1;3	CYCT1;3	-2.94696	0.00891829
AT1G27970	nuclear transport factor 2B	NTF2B	-1.86552	1.06e-17
AT1G28040	RING/U-box superfamily protein	AT1G28040	-2.36298	0.0211454
AT1G29680	histone acetyltransferase (DUF1264)	AT1G29680	-1.89753	0.00292408
AT1G29970	60S ribosomal protein L18A-1	RPL18AA	-1.37346	0.042912
AT1G31490	HXXXD-type acyl-transferase family protein	AT1G31490	-1.36483	6.25e-06
AT1G31812	acyl-CoA-binding protein 6	ACBP6	-1.01043	7.25e-07
AT1G31860	histidine biosynthesis bifunctional protein (HISIE)	AT-IE	-1.18933	0.0103382
AT1G32210	Defender against death (DAD family) protein	ATDAD1	-2.3821	0.000198234
AT1G32230	WWE protein-protein interaction domain protein family	RCD1	-1.05093	5.61e-05
AT1G32550	2Fe-2S ferredoxin-like superfamily protein	FdC2	-1.06822	5.53e-05
AT1G33120	Ribosomal protein L6 family	AT1G33120	-1.57978	1.58e-25
AT1G33600	Leucine-rich repeat (LRR) family protein	AT1G33600	-1.01917	0.00743572
AT1G34317		AT1G34317	-1.42254	0.000255951
AT1G35140	Phosphate-responsive 1 family protein	PHI-1	-3.41583	4.67e-05
AT1G35625	RING/U-box superfamily protein	AT1G35625	-1.11159	0.0252718
AT1G36050	Endoplasmic reticulum vesicle transporter protein	AT1G36050	-3.30361	1.23e-10
AT1G36060	Integrase-type DNA-binding superfamily protein	AT1G36060	-1.40126	0.00150782
AT1G36940	myotubularin-like protein	AT1G36940	-3.88818	0.0060267
AT1G42980	Actin-binding FH2 (formin homology 2) family protein	AT1G42980	-1.03337	0.011092
AT1G43245	SET domain-containing protein	AT1G43245	-2.8645	0.00460825
AT1G44830	Integrase-type DNA-binding superfamily protein	AT1G44830	-1.09023	0.0102138
AT1G45230	DCL protein (DUF3223)	AT1G45230	-3.07186	0.0344434
AT1G47960	cell wall / vacuolar inhibitor of fructosidase 1	C/VIF1	-1.38729	0.0136907
AT1G48050	Ku80 family protein	KU80	-3.26142	0.0210498
AT1G48150	MADS-box transcription factor family protein	AT1G48150	-3.31863	0.0323987
AT1G48310	chromatin remodeling factor18	CHR18	-1.64995	1.5e-08
AT1G48410	Stabilizer of iron transporter SufD / Polynucleotidyl transferase	AGO1	-2.64482	0.0400198
AT1G48650	DEA(D/H)-box RNA helicase family protein	AT1G48650	-3.28658	1.81e-11
AT1G48770		AT1G48770	-2.04745	1.22e-05
AT1G48930	glycosyl hydrolase 9C1	GH9C1	-1.73684	0.00296808
AT1G49200	RING/U-box superfamily protein	AT1G49200	-1.37499	1.51e-07
AT1G49300	RAB GTPase homolog G3E	RABG3E	-3.07842	2.49e-12
AT1G49500	transcription initiation factor TFIID subunit 1b-like protein	AT1G49500	-1.22723	0.031427
AT1G49600	RNA-binding protein 47A	RBP47A	-1.8638	0.0376531
AT1G49860	glutathione S-transferase (class phi) 14	GSTF14	-1.49228	0.0205502
AT1G49900	C2H2 type zinc finger transcription factor family	AT1G49900	-1.84276	0.00162037
AT1G50040	formin-like protein, putative (DUF1005)	AT1G50040	-3.45522	7.64e-07
AT1G50190	Cysteine/Histidine-rich C1 domain family protein	AT1G50190	-1.01742	0.00705174
AT1G50460	hexokinase-like 1	HKL1	-1.56933	0.0403922
AT1G51940	protein kinase family protein / peptidoglycan-binding LysM domain-containing protein	LYK3	-1.28506	6.86e-08
AT1G51960	IQ-domain 27	IQD27	-1.96415	0.0423467
AT1G52300	Zinc-binding ribosomal protein family protein	AT1G52300	-1.05883	4.23e-08
AT1G52360	Coatomer, beta' subunit	AT1G52360	-1.16475	0.0039929
AT1G52450	Ubiquitin carboxyl-terminal hydrolase-related protein	AT1G52450	-3.85766	0.0127967
AT1G52750	alpha/beta-Hydrolases superfamily protein	AT1G52750	-1.3224	0.0138362
AT1G52827	cadmium tolerance 1	CDT1	-1.17103	0.00350674
AT1G53130	Stigma-specific Stig1 family protein	GRI	-3.51521	0.0266605
AT1G53430	Leucine-rich repeat transmembrane protein kinase	AT1G53430	-2.48335	8.26e-07
AT1G53540	HSP20-like chaperones superfamily protein	AT1G53540	-2.96183	0.00213765
AT1G53542		AT1G53542	-1.53738	3.4e-06
AT1G54070	Dormancy/auxin associated family protein	AT1G54070	-1.87908	0.0313587
AT1G54730	Major facilitator superfamily protein	AT1G54730	-1.3578	0.000423362
AT1G54773		AT1G54773	-1.01315	0.0420758
AT1G55175		AT1G55175	-1.16968	2.33e-05
AT1G55530	RING/U-box superfamily protein	AT1G55530	-1.26203	0.0301128
AT1G55670	photosystem I subunit G	PSAG	-1.52796	3.3e-14
AT1G57680	plasminogen activator inhibitor	Cand1	-1.77762	0.000178551
AT1G57990	purine permease 18	PUP18	-1.5475	0.00725926
AT1G58090	F-box and associated interaction domains-containing protein	AT1G58090	-4.02234	0.00154395
AT1G58100	TCP family transcription factor	TCP8	-2.23874	0.0110922
AT1G59860	HSP20-like chaperones superfamily protein	AT1G59860	-1.65082	0.0239139
AT1G59900	pyruvate dehydrogenase complex E1 alpha subunit	E1 ALPHA	-1.10809	3.73e-08
AT1G61097	Expressed protein	AT1G61097	-4.45502	0.00109582
AT1G61260	cotton fiber (DUF761)	AT1G61260	-1.26836	0.00759674
AT1G61667	serine protease, putative (Protein of unknown function, DUF538)	AT1G61667	-3.84878	0.013933
AT1G61780	postsynaptic protein-like protein	AT1G61780	-1.41156	1.58e-11
AT1G62490	Mitochondrial transcription termination factor family protein	AT1G62490	-1.79339	4.92e-07
AT1G63070	pentatricopeptide (PPR) repeat-containing protein	AT1G63070	-3.70743	0.0420758
AT1G63180	UDP-D-glucose/UDP-D-galactose 4-epimerase 3	UGE3	-1.51009	9.41e-08
AT1G64310	Tetratricopeptide repeat (TPR)-like superfamily protein	AT1G64310	-1.30656	0.00629829
AT1G65240	Eukaryotic aspartyl protease family protein	AT1G65240	-1.35104	0.0347817
AT1G66520	formyltransferase	pde194	-2.27983	0.0411684
AT1G67220	histone acetyltransferase of the CBP family 2	HAC2	-1.98412	0.017462
AT1G67265	ROTUNDIFOLIA like 21	RTFL21	-1.09828	0.0239139
AT1G67370	DNA-binding HORMA family protein	ASY1	-2.36304	0.00409877
AT1G67490	glucosidase 1	GCS1	-1.24674	0.0184845
AT1G68010	hydroxypyruvate reductase	HPR	-1.32854	0.00019837
AT1G68845		AT1G68845	-2.47929	3.37e-05
AT1G70090	glucosyl transferase family 8	LGT8	-3.09737	7.52e-09
AT1G70110	Concanavalin A-like lectin protein kinase family protein	AT1G70110	-1.61348	0.0191646
AT1G70190	ribosomal protein L7/L12 domain-containing protein	AT1G70190	-1.89301	3.05e-06
AT1G70895	CLAVATA3/ESR-RELATED 17	CLE17	-1.82663	0.0241499
AT1G71020	ARM repeat superfamily protein	AT1G71020	-3.07233	0.0326082
AT1G71250	GDSL-like Lipase/Acylhydrolase superfamily protein	AT1G71250	-1.45358	0.0227584
AT1G72175	E3 ubiquitin-protein ligase RNF170-like protein (DUF 1232)	AT1G72175	-2.07897	0.00301349
AT1G72430	SAUR-like auxin-responsive protein family	AT1G72430	-1.04806	0.000150792
AT1G72600	hydroxyproline-rich glycoprotein family protein	AT1G72600	-1.4235	0.00152159
AT1G72610	germin-like protein 1	GER1	-2.80673	0.00151941
AT1G72760	Protein kinase superfamily protein	AT1G72760	-1.99303	0.0275587
AT1G73140	trichome birefringence-like protein (DUF828)	TBL31	-2.29448	0.0171944
AT1G73220	organic cation/carnitine transporter1	2023-10-01	-1.76579	0.00656657
AT1G73830	BR enhanced expression 3	BEE3	-1.86264	0.0431335
AT1G74045	tetraspanin-17 protein	TET17	-1.90171	0.0222023
AT1G74400	Tetratricopeptide repeat (TPR)-like superfamily protein	AT1G74400	-1.06578	0.0377629
AT1G75040	pathosis-related protein 5	PR5	-1.02571	0.00984132
AT1G75080	Brassinosteroid signaling positive regulator (BZR1) family protein	BZR1	-2.32861	3.14e-08
AT1G75500	Walls Are Thin 1	WAT1	-1.41411	4.15e-05
AT1G75750	GAST1 protein homolog 1	GASA1	-4.81612	1.27e-11
AT1G76900	tubby like protein 1	TLP1	-1.03445	0.0144252
AT1G76960	transmembrane protein	AT1G76960	-1.58721	0.0241388
AT1G77640	Integrase-type DNA-binding superfamily protein	AT1G77640	-2.37116	8.5e-05
AT1G77710	ubiquitin-fold modifier	CCP2	-1.46555	2.25e-13
AT1G77940	Ribosomal protein L7Ae/L30e/S12e/Gadd45 family protein	AT1G77940	-2.06705	1.53e-35
AT1G77980	AGAMOUS-like 66	AGL66	-3.18544	0.0473331
AT1G78030		AT1G78030	-1.46313	0.00999113
AT1G78890		AT1G78890	-1.30523	0.0137068
AT1G79070	SNARE-associated protein-like protein	AT1G79070	-2.73701	0.000190276
AT1G79120	Ubiquitin carboxyl-terminal hydrolase family protein	AT1G79120	-3.491	0.00873669
AT1G79570	kinase superfamily with octicosapeptide/Phox/Bem1p domain-containing protein	AT1G79570	-1.65998	0.0053426
AT1G79700	Integrase-type DNA-binding superfamily protein	WRI4	-1.73677	8.31e-06
AT1G80390	indole-3-acetic acid inducible 15	IAA15	-1.69217	0.00963438
AT1G80625		AT1G80625	-1.52968	0.0147596
AT2G01490	phytanoyl-CoA dioxygenase (PhyH) family protein	PAHX	-2.94493	1.38e-13
AT2G02070	indeterminate(ID)-domain 5	IDD5	-1.41161	0.00136492
AT2G03610	F-box family protein	AT2G03610	-2.05664	0.0347817
AT2G03770	P-loop containing nucleoside triphosphate hydrolases superfamily protein	AT2G03770	-1.51493	0.000676016
AT2G05100	photosystem II light harvesting complex protein 2.1	LHCB2.1	-1.85365	6.76e-07
AT2G05810	ARM repeat superfamily protein	AT2G05810	-1.29707	0.03929
AT2G06850	xyloglucan endotransglucosylase/hydrolase 4	XTH4	-2.44944	3.07e-11
AT2G07340	PREFOLDIN 1	PFD1	-3.1858	0.0327739
AT2G10940	Bifunctional inhibitor/lipid-transfer protein/seed storage 2S albumin superfamily protein	AT2G10940	-1.78321	3.8e-06
AT2G13290	beta-1,4-N-acetylglucosaminyltransferase family protein	AT2G13290	-3.43756	0.0358407
AT2G15580	RING/U-box superfamily protein	AT2G15580	-1.00799	2.05e-06
AT2G16586	transmembrane protein	AT2G16586	-2.0516	8.54e-16
AT2G17230	EXORDIUM like 5	EXL5	-2.71127	5.77e-07
AT2G17380	associated protein 19	AP19	-1.1139	2.44e-06
AT2G18300	basic helix-loop-helix (bHLH) DNA-binding superfamily protein	HBI1	-1.60373	0.0146685
AT2G19260	RING/FYVE/PHD zinc finger superfamily protein	AT2G19260	-1.85208	0.00501986
AT2G19800	myo-inositol oxygenase 2	MIOX2	-1.48616	0.0320053
AT2G20150		AT2G20150	-4.1013	0.00920312
AT2G20270	Thioredoxin superfamily protein	AT2G20270	-3.74869	0.0175926
AT2G20630	PP2C induced by AVRRPM1	PIA1	-2.22807	1.51e-07
AT2G21230	Basic-leucine zipper (bZIP) transcription factor family protein	AT2G21230	-1.69372	0.0034451
AT2G21235	Basic-leucine zipper (bZIP) transcription factor family protein	AT2G21235	-1.89666	0.0319521
AT2G23100	Cysteine/Histidine-rich C1 domain family protein	AT2G23100	-1.35872	0.000509818
AT2G23130	arabinogalactan protein 17	AGP17	-3.94774	0.00475203
AT2G23290	myb domain protein 70	MYB70	-1.51987	0.000172242
AT2G23780	RING/U-box superfamily protein	AT2G23780	-1.2831	0.000120882
AT2G24040	Low temperature and salt responsive protein family	AT2G24040	-1.74761	2.05e-06
AT2G24600	Ankyrin repeat family protein	AT2G24600	-3.46466	0.0296902
AT2G24970	spindle/kinetochore-associated protein	AT2G24970	-1.49822	0.0189504
AT2G25210	Ribosomal protein L39 family protein	AT2G25210	-2.05134	1.12e-17
AT2G25482	prolamin-like protein (DUF784)	AT2G25482	-1.76844	0.00827599
AT2G26340		AT2G26340	-1.24954	0.0176904
AT2G27030	calmodulin 5	CAM5	-2.8035	5.72e-18
AT2G27490	dephospho-CoA kinase family	ATCOAE	-3.09842	0.047451
AT2G27500	Glycosyl hydrolase superfamily protein	AT2G27500	-2.53647	0.0172982
AT2G27520	F-box and associated interaction domains-containing protein	AT2G27520	-1.92566	0.00211108
AT2G27690	cytochrome P450, family 94, subfamily C, polypeptide 1	CYP94C1	-1.1571	0.032038
AT2G27900	coiled-coil protein	AT2G27900	-3.35257	1.55e-08
AT2G28120	Major facilitator superfamily protein	AT2G28120	-1.35196	0.00143311
AT2G28460	Cysteine/Histidine-rich C1 domain family protein	AT2G28460	-1.51428	0.00229852
AT2G28630	3-ketoacyl-CoA synthase 12	KCS12	-1.48889	0.00371186
AT2G28650	exocyst subunit exo70 family protein H8	EXO70H8	-1.34177	0.0268373
AT2G29290	NAD(P)-binding Rossmann-fold superfamily protein	AT2G29290	-1.05795	0.00205052
AT2G29300	NAD(P)-binding Rossmann-fold superfamily protein	AT2G29300	-2.812	1.04e-08
AT2G29500	HSP20-like chaperones superfamily protein	AT2G29500	-2.63704	0.00872413
AT2G30600	BTB/POZ domain-containing protein	AT2G30600	-1.08187	9.7e-05
AT2G30615	F-box/LRR protein	AT2G30615	-1.94203	0.0007365
AT2G30930		AT2G30930	-1.37084	0.00229948
AT2G32090	Lactoylglutathione lyase / glyoxalase I family protein	AT2G32090	-1.02068	0.005604
AT2G33175	transmembrane protein	AT2G33175	-3.99443	0.00388235
AT2G33220	GRIM-19 protein	AT2G33220	-2.92379	2.93e-24
AT2G33830	Dormancy/auxin associated family protein	AT2G33830	-3.51186	3.33e-37
AT2G34030	Calcium-binding EF-hand family protein	AT2G34030	-1.40822	0.0156774
AT2G34300	S-adenosyl-L-methionine-dependent methyltransferases superfamily protein	AT2G34300	-2.12453	0.0214865
AT2G34510	choice-of-anchor C domain protein, putative (Protein of unknown function, DUF642)	AT2G34510	-1.74807	2.88e-13
AT2G34770	fatty acid hydroxylase 1	FAH1	-1.83177	2.19e-09
AT2G35290		AT2G35290	-1.48416	0.000334696
AT2G35470	ribosome maturation factor	AT2G35470	-1.38532	4.71e-08
AT2G35650	cellulose synthase like	CSLA07	-2.23114	0.0210657
AT2G35710	Nucleotide-diphospho-sugar transferases superfamily protein	PGSIP7	-3.34469	0.00107253
AT2G35736		AT2G35736	-2.35758	0.00425223
AT2G35750			-1.21809	3.08e-06
AT2G36000	Mitochondrial transcription termination factor family protein	EMB3114	-1.864	0.0187386
AT2G36050	ovate family protein 15	OFP15	-1.23121	0.000113774
AT2G36160	Ribosomal protein S11 family protein	AT2G36160	-1.49171	1.65e-19
AT2G36180	EF hand calcium-binding protein family	AT2G36180	-3.80177	0.00726453
AT2G36900	membrin 11	MEMB11	-2.63202	1.48e-08
AT2G36920	B3 domain protein	AT2G36920	-2.67303	0.013631
AT2G37025	TRF-like 8	TRFL8	-1.99476	6.22e-05
AT2G37030	SAUR-like auxin-responsive protein family	AT2G37030	-1.24242	0.00895905
AT2G37600	Ribosomal protein L36e family protein	AT2G37600	-1.56888	0.0301613
AT2G37650	GRAS family transcription factor	AT2G37650	-1.22987	0.00344125
AT2G38210	putative PDX1-like protein 4	PDX1L4	-1.02139	2.1e-06
AT2G38350		AT2G38350	-2.23904	0.0168808
AT2G38400	alanine:glyoxylate aminotransferase 3	AGT3	-2.65274	0.0262221
AT2G39130	Transmembrane amino acid transporter family protein	AT2G39130	-2.27654	0.000227852
AT2G39140	pseudouridine synthase family protein	SVR1	-1.09312	0.00979708
AT2G39180	CRINKLY4 related 2	CCR2	-1.41028	1.97e-05
AT2G39420	alpha/beta-Hydrolases superfamily protein	AT2G39420	-1.18895	0.0296913
AT2G39720	RING-H2 finger C2A	RHC2A	-1.06198	0.0113141
AT2G40330	PYR1-like 6	PYL6	-1.26322	1.1e-05
AT2G40510	Ribosomal protein S26e family protein	AT2G40510	-1.49507	4.15e-22
AT2G40590	Ribosomal protein S26e family protein	AT2G40590	-1.68911	1.44e-17
AT2G40711		AT2G40711	-1.18828	0.0186099
AT2G40715		AT2G40715	-1.02206	8.23e-05
AT2G41430	dehydration-induced protein (ERD15)	ERD15	-1.03088	0.00154395
AT2G41810	imidazolonepropionase (Protein of unknown function, DUF642)	AT2G41810	-3.1386	0.0225514
AT2G41945	transmembrane protein	AT2G41945	-1.37376	0.00134316
AT2G42190	rho GTPase-activating gacO-like protein	AT2G42190	-1.16429	0.0146685
AT2G42320	nucleolar protein gar2-like protein	AT2G42320	-3.49889	0.0127967
AT2G42580	tetratricopetide-repeat thioredoxin-like 3	TTL3	-1.49968	4.94e-08
AT2G42870	phy rapidly regulated 1	PAR1	-1.70115	2.03e-07
AT2G43910	HARMLESS TO OZONE LAYER 1	HOL1	-1.37353	2.62e-05
AT2G45630	D-isomer specific 2-hydroxyacid dehydrogenase family protein	AT2G45630	-1.64679	1.88e-05
AT2G46240	BCL-2-associated athano 6	BAG6	-3.02546	0.000488894
AT2G46250	myosin heavy chain-like protein	AT2G46250	-1.549	0.0485944
AT2G47170	Ras-related small GTP-binding family protein	ARF1A1C	-2.19669	2.1e-35
AT2G47180	galactinol synthase 1	GolS1	-1.81696	0.0153995
AT2G47360	transmembrane protein	AT2G47360	-3.07413	0.0241388
AT2G47380	Cytochrome c oxidase subunit Vc family protein	AT2G47380	-1.26332	0.0086474
AT2G47930	arabinogalactan protein 26	AGP26	-1.15645	2.78e-05
AT3G01175	transmembrane protein	AT3G01175	-1.4012	0.0403922
AT3G01330	DP-E2F-like protein 3	DEL3	-1.28899	0.0499157
AT3G02070	Cysteine proteinases superfamily protein	AT3G02070	-2.05018	1.95e-06
AT3G02130	receptor-like protein kinase 2	RPK2	-2.02327	0.0491746
AT3G02190	Ribosomal protein L39 family protein	AT3G02190	-1.94842	9.91e-11
AT3G02520	ral regulatory factor 7	GRF7	-2.17363	0.00634491
AT3G02550	LOB domain-containing protein 41	LBD41	-1.12395	0.00252897
AT3G02840	ARM repeat superfamily protein	AT3G02840	-2.32621	0.0374093
AT3G03010	Peptidyl-tRNA hydrolase II (PTH2) family protein	AT3G03010	-1.76613	0.00337622
AT3G03270	Adenine nucleotide alpha hydrolases-like superfamily protein	AT3G03270	-1.78953	6.96e-05
AT3G04330	Kunitz family trypsin and protease inhibitor protein	AT3G04330	-3.58683	0.0391498
AT3G04660	F-box and associated interaction domains-containing protein	AT3G04660	-1.49837	0.0408657
AT3G04780	PITH domain protein (DUF1000)	AT3G04780	-1.07073	5.14e-05
AT3G04920	Ribosomal protein S24e family protein	AT3G04920	-3.15997	0.0202637
AT3G05165	Major facilitator superfamily protein	AT3G05165	-1.54796	2.07e-06
AT3G05230	Signal peptidase subunit	AT3G05230	-2.46186	0.00264747
AT3G05320	O-fucosyltransferase family protein	AT3G05320	-1.8615	0.0189507
AT3G05390	S-adenosyl-L-methionine-dependent methyltransferase	AT3G05390	-1.4272	0.0239333
AT3G05727	S locus-related glycoprotein 1 (SLR1) binding pollen coat protein family	AT3G05727	-1.36693	0.0212873
AT3G05960	sugar transporter 6	STP6	-3.23137	0.0314735
AT3G06040	Ribosomal protein L12/ ATP-dependent Clp protease adaptor protein ClpS family protein	AT3G06040	-1.63997	0.0453068
AT3G06190	BTB-POZ and MATH domain 2	BPM2	-1.41436	0.0451226
AT3G06280	F-box associated ubiquitination effector family protein	AT3G06280	-4.12047	0.00941644
AT3G06310	Cox19-like CHCH family protein	AT3G06310	-1.18021	0.0103935
AT3G06560	poly(A) polymerase 3	PAPS3	-2.14099	0.0487201
AT3G06670	binding protein	AT3G06670	-1.06901	0.0272132
AT3G07200	RING/U-box superfamily protein	AT3G07200	-2.99094	0.0394342
AT3G07470	transmembrane protein, putative (Protein of unknown function, DUF538)	AT3G07470	-2.28183	4.99e-10
AT3G09060	Pentatricopeptide repeat (PPR) superfamily protein	AT3G09060	-3.67617	0.00686271
AT3G09150	phytochromobilin:ferredoxin oxidoreductase, chloroplast / phytochromobilin synthase (HY2)	HY2	-2.28921	0.0130916
AT3G09500	Ribosomal L29 family protein	AT3G09500	-1.46166	3.74e-35
AT3G09750	Galactose oxidase/kelch repeat superfamily protein	AT3G09750	-2.30268	0.0198808
AT3G09870	SAUR-like auxin-responsive protein family	AT3G09870	-1.69473	0.0311592
AT3G10270	DNA gyrase subunit B	GYRB1	-1.10955	9.07e-08
AT3G10525	LOSS OF GIANT CELLS FROM ORGANS	LGO	-1.02219	0.00305256
AT3G10845	RNA-binding (RRM/RBD/RNP motifs) family protein	AT3G10845	-2.59396	0.000619993
AT3G10986	LURP-one-like protein (DUF567)	AT3G10986	-1.95506	0.0117793
AT3G11500	Small nuclear ribonucleoprotein family protein	AT3G11500	-2.95378	6.05e-07
AT3G11780	MD-2-related lipid recognition domain-containing protein / ML domain-containing protein	AT3G11780	-2.09372	2.05e-06
AT3G11910	ubiquitin-specific protease 13	UBP13	-1.44964	0.0422373
AT3G12400	Ubiquitin-conjugating enzyme/RWD-like protein	ELC	-1.12555	2.1e-05
AT3G12587	Oligosaccaryltransferase	AT3G12587	-1.26032	5.73e-07
AT3G12960	seed maturation protein	SMP1	-2.21099	2.54e-06
AT3G13920	eukaryotic translation initiation factor 4A1	EIF4A1	-1.27184	0.00079524
AT3G14010	CTC-interacting domain 4	CID4	-1.02042	0.0276843
AT3G14290	20S proteasome alpha subunit E2	PAE2	-1.2465	4.58e-10
AT3G15260	Protein phosphatase 2C family protein	AT3G15260	-1.46713	4.72e-07
AT3G15352	cytochrome c oxidase 17	COX17	-1.51781	0.0306053
AT3G15410	Leucine-rich repeat (LRR) family protein	AT3G15410	-3.33917	0.0386533
AT3G15580	Ubiquitin-like superfamily protein	APG8H	-1.3704	1.81e-11
AT3G15620	DNA photolyase family protein	UVR3	-1.80931	0.0107718
AT3G15860	plant self-incompatibility protein S1 family protein	AT3G15860	-1.62557	0.0311273
AT3G16380	poly(A) binding protein 6	PAB6	-1.82234	0.0094442
AT3G16520	UDP-glucosyl transferase 88A1	UGT88A1	-2.03758	1.45e-19
AT3G16570	rapid alkalinization factor 23	RALF23	-2.67198	1.32e-25
AT3G16857	response regulator 1	RR1	-1.68113	2.87e-08
AT3G17350	wall-associated receptor kinase carboxy-terminal protein	AT3G17350	-2.30318	0.0305407
AT3G17380	TRAF-like family protein	AT3G17380	-1.44154	0.00780495
AT3G18410	NADH dehydrogenase ubiquinone 1 beta subcomplex subunit 10-B-like protein (Complex I subunit NDUFS6)	AT3G18410	-2.19578	6.78e-15
AT3G18990	AP2/B3-like transcriptional factor family protein	VRN1	-1.23111	0.0130367
AT3G19510	Homeodomain-like protein with RING/FYVE/PHD-type zinc finger domain-containing protein	HAT3.1	-1.66119	0.0195416
AT3G19680		AT3G19680	-3.32254	5.57e-12
AT3G19690	CAP (Cysteine-rich secretory proteins, Antigen 5, and Pathosis-related 1 protein) superfamily protein	AT3G19690	-5.20521	1.03e-09
AT3G19860	basic helix-loop-helix (bHLH) DNA-binding superfamily protein	bHLH121	-1.0536	2.43e-05
AT3G20330	PYRIMIDINE B	PYRB	-1.82681	0.0199014
AT3G20520	SHV3-like 3	SVL3	-2.53448	0.0115677
AT3G21070	NAD kinase 1	NADK1	-1.60378	3.27e-05
AT3G21430	DNA binding protein	ALY3	-1.43266	0.00731232
AT3G22190	IQ-domain 5	IQD5	-1.47213	0.00206586
AT3G22460	O-acetylserine (thiol) lyase (OAS-TL)	OASA2	-1.04889	0.032352
AT3G23325	Splicing factor 3B subunit 5/RDS3 complex subunit 10	AT3G23325	-1.43565	3.08e-07
AT3G23550	MATE efflux family protein	AT3G23550	-1.95671	0.00656657
AT3G23730	xyloglucan endotransglucosylase/hydrolase 16	XTH16	-2.60692	1.97e-05
AT3G23800	selenium-binding protein 3	SBP3	-3.279	0.0214655
AT3G25190	Vacuolar iron transporter (VIT) family protein	AT3G25190	-1.45039	0.00757689
AT3G25940	TFIIB zinc-binding protein	AT3G25940	-1.13868	0.00536438
AT3G27160	Ribosomal protein S21 family protein	GHS1	-2.77495	1.27e-41
AT3G27925	DegP protease 1	DEG1	-1.20538	0.0357669
AT3G28480	Oxoglutarate/iron-dependent oxygenase	AT3G28480	-4.33911	0.00161913
AT3G29350	histidine-containing phosphotransmitter 2	AHP2	-1.08041	2.19e-05
AT3G30770	Eukaryotic aspartyl protease family protein	AT3G30770	-2.07728	0.00747006
AT3G41762		AT3G41762	-1.5008	3.18e-09
AT3G43850		AT3G43850	-1.97644	0.00597129
AT3G43980	Ribosomal protein S14p/S29e family protein	AT3G43980	-1.65392	6.86e-07
AT3G44200	serine/threonine-protein kinase NEK5	NEK6	-2.25803	0.0384112
AT3G44570	retrotransposon ORF-1 protein	AT3G44570	-1.37737	0.00152312
AT3G44580		AT3G44580	-1.63636	0.000240594
AT3G46090	C2H2 and C2HC zinc fingers superfamily protein	ZAT7	-1.39195	0.0246049
AT3G46230	heat shock protein 17.4	HSP17.4	-2.74701	0.00901004
AT3G47150	F-box and associated interaction domains-containing protein	AT3G47150	-1.70396	0.0319521
AT3G47290	phosphatidylinositol-speciwc phospholipase C8	PLC8	-1.10287	8.74e-05
AT3G47810	Calcineurin-like metallo-phosphoesterase superfamily protein	MAG1	-1.36407	0.0274534
AT3G47833	succinate dehydrogenase subunit	SDH7	-1.13248	0.00621261
AT3G48490		AT3G48490	-1.44595	0.00480435
AT3G48500	Nucleic acid-binding, OB-fold-like protein	PDE312	-2.93649	0.046321
AT3G48510	AtIII18x5-like protein	AT3G48510	-3.99802	0.011211
AT3G49010	breast basic conserved 1	BBC1	-1.76265	0.00258262
AT3G49060	U-box domain-containing protein kinase family protein	AT3G49060	-1.91445	0.0211454
AT3G49130	SWAP (Suppressor-of-White-APricot)/surp RNA-binding domain-containing protein	AT3G49130	-1.4263	0.0108639
AT3G49470	nascent polypeptide-associated complex subunit alpha-like protein 2	NACA2	-2.46615	4.08e-17
AT3G49860	ADP-ribosylation factor-like A1B	ARLA1B	-1.25421	0.0451226
AT3G50010	Cysteine/Histidine-rich C1 domain family protein	AT3G50010	-1.46714	0.00322714
AT3G50060	myb domain protein 77	MYB77	-1.75365	5.89e-07
AT3G50330	basic helix-loop-helix (bHLH) DNA-binding superfamily protein	HEC2	-1.55454	0.0084735
AT3G51190	Ribosomal protein L2 family	AT3G51190	-1.91645	0.0452523
AT3G52590	ubiquitin extension protein 1	UBQ1	-1.23613	1.14e-15
AT3G52880	monodehydroascorbate reductase 1	MDAR1	-1.23695	0.0207869
AT3G53420	plasma membrane intrinsic protein 2A	PIP2A	-1.3356	0.0285635
AT3G54360	zinc ion binding protein	AT3G54360	-2.22719	1.77e-14
AT3G54450	Major facilitator superfamily protein	AT3G54450	-2.18142	0.00286143
AT3G54550	DNA-directed RNA polymerase subunit beta-beta protein, putative (DUF506)	AT3G54550	-1.26227	0.0145926
AT3G54810	Plant-specific GATA-type zinc finger transcription factor family protein	BME3	-1.3846	4.36e-05
AT3G55380	ubiquitin-conjugating enzyme 14	UBC14	-1.33317	0.0159328
AT3G56340	Ribosomal protein S26e family protein	AT3G56340	-1.23337	3.08e-16
AT3G56490	HIS triad family protein 3	HIT3	-1.20803	8.82e-08
AT3G56790	RNA splicing factor-like protein	AT3G56790	-1.67398	0.025645
AT3G57062	transmembrane protein	AT3G57062	-1.70685	5.03e-08
AT3G57090	Tetratricopeptide repeat (TPR)-like superfamily protein	BIGYIN	-3.86788	2.28e-09
AT3G57320	threonine-tRNA ligase 2	AT3G57320	-1.36706	1.12e-05
AT3G57410	villin 3	VLN3	-1.05084	0.0134842
AT3G57460	catalytic/ metal ion binding / metalloendopeptidase/ zinc ion binding protein	AT3G57460	-1.42682	0.0385999
AT3G57550	guanylate kinase	AGK2	-1.5163	0.00446314
AT3G57785	ESSS subunit of NADH:ubiquinone oxidoreductase (complex I) protein	AT3G57785	-1.67876	5.83e-11
AT3G57800	basic helix-loop-helix (bHLH) DNA-binding superfamily protein	AT3G57800	-1.0327	5.29e-05
AT3G57930	rho GTPase-activating gacO-like protein	AT3G57930	-1.05706	0.0145049
AT3G58120	Basic-leucine zipper (bZIP) transcription factor family protein	BZIP61	-1.25918	0.00924643
AT3G58630	sequence-specific DNA binding transcription factor	AT3G58630	-2.04018	1.36e-05
AT3G58770		AT3G58770	-1.37386	0.00277728
AT3G59350	Protein kinase superfamily protein	AT3G59350	-1.61748	0.000962189
AT3G59710	NAD(P)-binding Rossmann-fold superfamily protein	AT3G59710	-1.12343	0.0437215
AT3G60130	beta glucosidase 16	BGLU16	-1.8962	0.0137068
AT3G60140	Glycosyl hydrolase superfamily protein	DIN2	-2.64305	0.0154823
AT3G60180	P-loop containing nucleoside triphosphate hydrolases superfamily protein	AT3G60180	-2.41174	0.000364303
AT3G60245	Zinc-binding ribosomal protein family protein	AT3G60245	-1.21464	2.98e-08
AT3G60310	acyl-CoA synthetase family protein	AT3G60310	-3.61593	0.0211454
AT3G60320	bZIP domain class transcription factor (DUF630 and DUF632)	AT3G60320	-1.01849	0.00324244
AT3G60750	Transketolase	AT3G60750	-1.39574	2.74e-09
AT3G61110	ribosomal protein S27	RS27A	-1.19145	1.63e-07
AT3G61240	DEA(D/H)-box RNA helicase family protein	AT3G61240	-2.59239	0.00642359
AT3G61415	SKP1-like 21	SK21	-1.03487	1.08e-05
AT3G62160	HXXXD-type acyl-transferase family protein	AT3G62160	-1.53349	0.000222205
AT3G62400	cytochrome C oxidase subunit	AT3G62400	-2.39163	1.18e-18
AT3G62420	basic region/leucine zipper motif 53	BZIP53	-1.06899	1.59e-08
AT3G62570	Tetratricopeptide repeat (TPR)-like superfamily protein	AT3G62570	-1.7404	1.39e-05
AT3G63120	cyclin p1;1	CYCP1;1	-1.17758	0.00719868
AT4G00100	ribosomal protein S13A	RPS13A	-1.0858	1.61e-09
AT4G00430	plasma membrane intrinsic protein 1;4	PIP1;4	-1.75435	0.000163588
AT4G00730	Homeobox-leucine zipper family protein / lipid-binding START domain-containing protein	ANL2	-3.53733	0.0106096
AT4G00880	SAUR-like auxin-responsive protein family	AT4G00880	-1.10721	0.00107191
AT4G01060	CAPRICE-like MYB3	CPL3	-3.30492	0.0242848
AT4G01435		AT4G01435	-1.83327	0.00158065
AT4G01710	ARP2/3 complex 16 kDa subunit (p16-Arc)	CRK	-1.49941	0.0039358
AT4G01790	Ribosomal protein L7Ae/L30e/S12e/Gadd45 family protein	AT4G01790	-1.06805	0.00213765
AT4G01850	S-adenosylmethionine synthetase 2	SAM-2	-4.0264	0.000226866
AT4G02030	Vps51/Vps67 family (components of vesicular transport) protein	AT4G02030	-2.54775	0.000248052
AT4G02130	galacturonosyltransferase 6	GATL6	-3.37869	2.4e-08
AT4G02170	cotton fiber protein	AT4G02170	-2.50309	0.0191646
AT4G02520	glutathione S-transferase PHI 2	GSTF2	-3.06539	9.31e-08
AT4G02541		AT4G02541	-3.49575	0.0123758
AT4G02725	spindle pole body-associated protein	AT4G02725	-1.60179	0.0496417
AT4G03220	Protein with RNI-like/FBD-like domain	AT4G03220	-2.83311	0.001417
AT4G03292	Polynucleotidyl transferase, ribonuclease H-like superfamily protein	AT4G03292	-2.04537	0.00992792
AT4G03380		AT4G03380	-2.22674	1.69e-05
AT4G03430	pre-mRNA splicing factor-like protein	EMB2770	-1.64524	0.0493924
AT4G04720	calcium-dependent protein kinase 21	CPK21	-1.14466	0.0487201
AT4G05330	ARF-GAP domain 13	AGD13	-1.33575	0.0368492
AT4G08240	histone-lysine N-methyltransferase	AT4G08240	-1.28815	0.00183284
AT4G08950	Phosphate-responsive 1 family protein	EXO	-3.24786	7e-06
AT4G09030	arabinogalactan protein 10	AGP10	-2.20042	0.0181951
AT4G10250	HSP20-like chaperones superfamily protein	ATHSP22.0	-4.67956	0.00065118
AT4G10600	RING/FYVE/PHD zinc finger superfamily protein	AT4G10600	-1.66423	0.0457337
AT4G10710	global transcription factor C	SPT16	-1.02563	0.0423991
AT4G10920	transcriptional coactivator p15 (PC4) family protein (KELP)	KELP	-2.37759	1.19e-07
AT4G11140	cytokinin response factor 1	CRF1	-1.09333	0.00086822
AT4G11270	Transducin/WD40 repeat-like superfamily protein	AT4G11270	-2.14454	0.00149025
AT4G11745	Galactose oxidase/kelch repeat superfamily protein	AT4G11745	-4.27813	0.00370864
AT4G12420	Cupredoxin superfamily protein	SKU5	-1.94019	3.41e-06
AT4G12880	early nodulin-like protein 19	ENODL19	-3.39454	5.67e-07
AT4G13060	F-box associated ubiquitination effector family protein	AT4G13060	-3.69604	0.0385999
AT4G13250	NAD(P)-binding Rossmann-fold superfamily protein	NYC1	-3.16529	0.0420825
AT4G13340	Leucine-rich repeat (LRR) family protein	LRX3	-1.51864	0.0202802
AT4G13520	small acidic protein 1	SMAP1	-2.49113	1.15e-13
AT4G14120		AT4G14120	-1.41541	0.0130976
AT4G14130	xyloglucan endotransglucosylase/hydrolase 15	XTH15	-2.92833	8.45e-05
AT4G14320	Zinc-binding ribosomal protein family protein	AT4G14320	-1.72451	3.31e-10
AT4G14580	CBL-interacting protein kinase 4	CIPK4	-1.01671	0.0115317
AT4G15236	ABC-2 and Plant PDR ABC-type transporter family protein	ABCG43	-1.21163	0.017016
AT4G15530	pyruvate orthophosphate dikinase	PPDK	-3.43108	4.86e-11
AT4G16380	Heavy metal transport/detoxification superfamily protein	AT4G16380	-2.52335	1.54e-06
AT4G16410	transmembrane protein	AT4G16410	-4.70971	1.71e-46
AT4G16480	inositol transporter 4	INT4	-1.799	0.016487
AT4G16563	Eukaryotic aspartyl protease family protein	AT4G16563	-1.88188	0.0206121
AT4G16566	histidine triad nucleotide-binding 4	HINT4	-2.22815	0.000320755
AT4G17490	ethylene responsive element binding factor 6	ERF6	-1.11072	0.0149065
AT4G18810	NAD(P)-binding Rossmann-fold superfamily protein	AT4G18810	-2.43406	6.34e-09
AT4G18970	GDSL-like Lipase/Acylhydrolase superfamily protein	AT4G18970	-1.80287	0.0438283
AT4G19038	low-molecular-weight cysteine-rich 15	LCR15	-2.9807	0.0420855
AT4G19045	Mob1/phocein family protein	AT4G19045	-1.06541	0.00733482
AT4G19410	Pectinacetylesterase family protein	AT4G19410	-3.21184	1.93e-28
AT4G20020	multiple organellar RNA editing factor	MORF1	-1.16654	0.00963438
AT4G20260	plasma-membrane associated cation-binding protein 1	PCAP1	-2.28134	1.04e-09
AT4G20360	RAB GTPase homolog E1B	RABE1b	-2.54028	2e-17
AT4G20460	NAD(P)-binding Rossmann-fold superfamily protein	AT4G20460	-1.65911	0.00239916
AT4G20830	FAD-binding Berberine family protein	AT4G20830	-1.0508	0.000758345
AT4G21105	cytochrome-c oxidase/ electron carrier	AT4G21105	-1.07384	0.0397893
AT4G21320	Aldolase-type TIM barrel family protein	HSA32	-1.47071	0.00131119
AT4G21323	Subtilase family protein	AT4G21323	-3.17761	5.76e-06
AT4G21680	NITRATE TRANSPORTER 1.8	NRT1.8	-2.57696	7.36e-07
AT4G22160		AT4G22160	-1.79808	0.0323121
AT4G22170	F-box protein (DUF295)	AT4G22170	-1.3755	0.0115616
AT4G22490	Bifunctional inhibitor/lipid-transfer protein/seed storage 2S albumin superfamily protein	AT4G22490	-1.20496	0.00787755
AT4G22513	Bifunctional inhibitor/lipid-transfer protein/seed storage 2S albumin superfamily protein	AT4G22513	-2.85822	0.0396727
AT4G23070	RHOMBOID-like protein 7	RBL7	-4.2768	0.000165976
AT4G23493		AT4G23493	-1.5451	0.00476069
AT4G23730	Galactose mutarotase-like superfamily protein	AT4G23730	-1.32279	0.000471857
AT4G24413		AT4G24413	-1.08852	0.00392965
AT4G24460	CRT (chloroquine-resistance transporter)-like transporter 2	CLT2	-3.21071	0.0406816
AT4G24570	dicarboxylate carrier 2	DIC2	-1.12464	0.0180944
AT4G24730	manganese-dependent ADP-ribose/CDP-alcohol diphosphatase-like protein	AT4G24730	-1.8654	0.00820151
AT4G24950	transmembrane protein	AT4G24950	-3.35427	0.0125631
AT4G25200	mitochondrion-localized small heat shock protein 23.6	HSP23.6-MITO	-4.27153	0.000541555
AT4G25220	root hair specific 15	G3Pp2	-2.50409	0.0394908
AT4G25520	SEUSS-like 1	SLK1	-1.4746	0.0174217
AT4G25740	RNA binding Plectin/S10 domain-containing protein	AT4G25740	-2.78036	0.0356485
AT4G25810	xyloglucan endotransglycosylase 6	XTR6	-2.6891	0.000536422
AT4G25930		AT4G25930	-2.62901	0.04939
AT4G26270	phosphofructokinase 3	PFK3	-1.09429	0.0130916
AT4G26730	S-adenosyl-L-methionine-dependent methyltransferases superfamily protein	AT4G26730	-3.10392	0.0480887
AT4G27090	Ribosomal protein L14	AT4G27090	-2.56377	1.67e-47
AT4G27100	Ypt/Rab-GAP domain of gyp1p superfamily protein	AT4G27100	-1.22738	0.00162629
AT4G27110	COBRA-like protein 11	COBL11	-1.84552	0.0215603
AT4G27410	NAC (No Apical Meristem) domain transcriptional regulator superfamily protein	RD26	-1.14498	0.00350674
AT4G27430	COP1-interacting protein 7	CIP7	-1.39943	0.00277728
AT4G27530		AT4G27530	-2.83644	0.0452904
AT4G27870	Vacuolar iron transporter (VIT) family protein	AT4G27870	-1.50851	0.0230306
AT4G28060	Cytochrome c oxidase, subunit Vib family protein	AT4G28060	-1.13579	0.000157689
AT4G28190	Developmental regulator, ULTRAPETALA	ULT1	-4.19768	2.16e-05
AT4G28220	NAD(P)H dehydrogenase B1	NDB1	-1.82174	0.0145931
AT4G28390	ADP/ATP carrier 3	AAC3	-1.7353	0.000417363
AT4G29310	DUF1005 family protein (DUF1005)	AT4G29310	-1.89934	0.000730035
AT4G29900	autoinhibited Ca(2+)-ATPase 10	ACA10	-1.1139	1.33e-06
AT4G30140	GDSL-like Lipase/Acylhydrolase superfamily protein	CDEF1	-1.69477	0.0272578
AT4G30330	Small nuclear ribonucleoprotein family protein	AT4G30330	-1.2305	0.00134022
AT4G30440	UDP-D-glucuronate 4-epimerase 1	GAE1	-1.09859	4.27e-05
AT4G31351		AT4G31351	-1.46888	4.59e-09
AT4G31354		AT4G31354	-1.27517	0.00406392
AT4G31355		AT4G31355	-1.06228	0.00106386
AT4G31400	protein CTF7	CTF7	-2.08756	1.57e-13
AT4G31405		AT4G31405	-1.58469	1.8e-12
AT4G31805	WRKY family transcription factor	AT4G31805	-1.4421	0.000652018
AT4G31880	transcriptional regulator	AT4G31880	-2.64723	0.0254624
AT4G31985	Ribosomal protein L39 family protein	AT4G31985	-1.90303	1.07e-13
AT4G32790	Exostosin family protein	AT4G32790	-1.97077	0.0437215
AT4G32800	Integrase-type DNA-binding superfamily protein	AT4G32800	-2.51073	3.55e-07
AT4G33310		AT4G33310	-1.8982	1.62e-05
AT4G33350	Tic22-like family protein	Tic22-IV	-1.73544	0.0390002
AT4G33650	dynamin-related protein 3A	DRP3A	-1.35787	0.0120627
AT4G33865	Ribosomal protein S14p/S29e family protein	AT4G33865	-2.29248	3.2e-22
AT4G34215	carbohydrate esterase, putative (DUF303)	AT4G34215	-1.74832	3.09e-07
AT4G34430	DNA-binding family protein	CHB3	-2.6038	0.0298427
AT4G34760	SAUR-like auxin-responsive protein family	AT4G34760	-1.10368	5.27e-05
AT4G35490	mitochondrial ribosomal protein L11	MRPL11	-2.13379	6.05e-07
AT4G35730	Regulator of Vps4 activity in the MVB pathway protein	AT4G35730	-1.18026	0.000273526
AT4G36760	aminopeptidase P1	APP1	-3.07953	6.86e-07
AT4G36840	Galactose oxidase/kelch repeat superfamily protein	AT4G36840	-1.20523	0.00422708
AT4G37050	PATATIN-like protein 4	PLP4	-1.77995	0.0143484
AT4G37080	ternary complex factor MIP1 leucine-zipper protein (Protein of unknown function, DUF547)	AT4G37080	-1.03791	0.00339832
AT4G37240	HTH-type transcriptional regulator	AT4G37240	-1.96693	2.42e-06
AT4G37260	myb domain protein 73	MYB73	-1.41424	1.08e-05
AT4G37483		AT4G37483	-2.14494	0.0131919
AT4G37490	CYCLIN B1;1	CYCB1;1	-1.26152	0.00243204
AT4G37910	mitochondrial heat shock protein 70-1	mtHsc70-1	-2.38163	1.35e-08
AT4G38400	expansin-like A2	EXLA2	-1.68206	0.0207801
AT4G38490	transmembrane protein	AT4G38490	-1.3088	4.71e-08
AT4G38930	Ubiquitin fusion degradation UFD1 family protein	AT4G38930	-2.98709	0.000139782
AT4G39070	B-box zinc finger family protein	BZS1	-1.58002	0.0135639
AT4G39235		AT4G39235	-1.67387	0.0442575
AT4G39280	phenylalanyl-tRNA synthetase, putative / phenylalanine-tRNA ligase	AT4G39280	-1.85266	1.97e-11
AT4G39300	envelope glycoprotein	AT4G39300	-1.41024	3.09e-05
AT4G39390	nucleotide sugar transporter-KT 1	NST-K1	-2.42824	0.0281941
AT4G39403	polari	PLS	-2.32573	0.0387759
AT4G39850	peroxisomal ABC transporter 1	ABCD1	-1.02213	0.0235212
AT4G40040	Histone superfamily protein	AT4G40040	-2.42759	2.47e-06
AT5G01350	UvrABC system C protein	AT5G01350	-1.25156	2.85e-11
AT5G01410	Aldolase-type TIM barrel family protein	RSR4	-2.53378	3.33e-37
AT5G01730	SCAR family protein 4	SCAR4	-3.67876	0.00122077
AT5G02502	Oligosaccaryltransferase	AT5G02502	-1.14644	0.000436536
AT5G02660	ubiquitin carboxyl-terminal hydrolase-like protein, putative (DUF627 and DUF629)	AT5G02660	-3.36094	0.0319779
AT5G02870	Ribosomal protein L4/L1 family	AT5G02870	-1.7958	0.0429361
AT5G03050	knotted 1-binding protein	AT5G03050	-1.46219	1.43e-06
AT5G03120	transmembrane protein	AT5G03120	-3.25577	0.00167918
AT5G03345	membrane magnesium transporter-like protein	AT5G03345	-1.12082	0.0101665
AT5G03355	cysteine/histidine-rich C1 domain protein	AT5G03355	-2.19619	1.58e-07
AT5G03460	transmembrane protein	AT5G03460	-1.20668	4.71e-08
AT5G03540	exocyst subunit exo70 family protein A1	EXO70A1	-1.95411	0.0151109
AT5G03930	F-box protein	AT5G03930	-1.24603	0.0271669
AT5G04290	kow domain-containing transcription factor 1	KTF1	-1.13537	0.035879
AT5G04730	Ankyrin-repeat containing protein	AT5G04730	-1.1596	0.0460663
AT5G04800	Ribosomal S17 family protein	AT5G04800	-1.54588	0.00267069
AT5G05070	DHHC-type zinc finger family protein	AT5G05070	-3.55654	0.00797059
AT5G05365	Heavy metal transport/detoxification superfamily protein	AT5G05365	-1.45597	0.00166065
AT5G05420	FKBP-like peptidyl-prolyl cis-trans isomerase family protein	AT5G05420	-1.27091	0.000992061
AT5G05440	Polyketide cyclase/dehydrase and lipid transport superfamily protein	PYL5	-1.29943	2.42e-05
AT5G05930	guanylyl cyclase 1	GC1	-1.42513	0.0119183
AT5G08070	TCP domain protein 17	TCP17	-1.52587	0.0462033
AT5G08150	suppressor of phytochrome b 5	SOB5	-2.18515	2.82e-06
AT5G09270	transmembrane protein	AT5G09270	-2.61351	2.53e-05
AT5G10260	RAB GTPase homolog H1E	RABH1e	-3.10099	0.0389286
AT5G11500	coiled-coil protein	AT5G11500	-1.15761	4.42e-09
AT5G11700	ephrin type-B receptor	AT5G11700	-3.75962	0.00249906
AT5G11860	SCP1-like small phosphatase 5	SSP5	-3.19579	0.0403922
AT5G11970	ABC family ABC transporter, putative (DUF3511)	AT5G11970	-3.22848	8.48e-11
AT5G12020	17.6 kDa class II heat shock protein	HSP17.6II	-2.76423	0.00573546
AT5G12030	heat shock protein 17.6A	HSP17.6A	-2.8621	0.00086822
AT5G12370	exocyst complex component sec10	SEC10	-1.84203	0.0409558
AT5G12880	proline-rich family protein	AT5G12880	-2.34354	0.0258013
AT5G13710	sterol methyltransferase 1	SMT1	-1.5228	0.0241388
AT5G13990	exocyst subunit exo70 family protein C2	EXO70C2	-1.6621	4.03e-10
AT5G14280	DNA-binding storekeeper-like protein	AT5G14280	-1.45133	0.0296902
AT5G14345	early nodulin-like protein 21	ENODL21	-3.13872	0.040749
AT5G14450	GDSL-like Lipase/Acylhydrolase superfamily protein	AT5G14450	-1.39074	2.36e-05
AT5G14920	Gibberellin-regulated family protein	AT5G14920	-2.70383	2.96e-07
AT5G15260	ribosomal protein L34e superfamily protein	AT5G15260	-1.46922	0.00235137
AT5G15410	Cyclic nucleotide-regulated ion channel family protein	DND1	-2.0009	2.2e-07
AT5G15660	F-box and associated interaction domains-containing protein	AT5G15660	-2.88855	0.0281089
AT5G15802	chaperone	AT5G15802	-1.29532	4.86e-11
AT5G16060	Cytochrome c oxidase biosis protein Cmc1-like protein	AT5G16060	-1.02976	0.000233618
AT5G16850	telomerase reverse transcriptase	TERT	-2.77856	0.0437215
AT5G17030	UDP-glucosyl transferase 78D3	UGT78D3	-2.53674	0.000971133
AT5G17220	glutathione S-transferase phi 12	GSTF12	-1.9204	0.0424244
AT5G17980	C2 calcium/lipid-binding plant phosphoribosyltransferase family protein	AT5G17980	-1.0725	0.0145916
AT5G18940	Mo25 family protein	AT5G18940	-2.10686	2.25e-05
AT5G19420	Regulator of chromosome condensation (RCC1) family with FYVE zinc finger domain-containing protein	AT5G19420	-1.65396	0.0452904
AT5G19790	related to AP2 11	RAP2.11	-1.7314	0.00916448
AT5G20260	Exostosin family protein	AT5G20260	-3.58526	0.00519012
AT5G21080		AT5G21080	-1.56333	0.0290174
AT5G21105	Plant L-ascorbate oxidase	AT5G21105	-1.74387	2.87e-06
AT5G22240	Ovate family protein	OFP10	-1.87802	0.018835
AT5G22280	peptidyl-prolyl cis-trans isomerase G	AT5G22280	-1.4017	0.0348947
AT5G23210	serine carboxypeptidase-like 34	SCPL34	-1.31825	7.83e-05
AT5G23212	Defensin-like (DEFL) family protein	AT5G23212	-2.01815	0.00212291
AT5G23740	ribosomal protein S11-beta	RPS11-BETA	-1.23507	2.22e-11
AT5G23910	ATP binding microtubule motor family protein	AT5G23910	-2.96173	0.0367351
AT5G24060	Pentatricopeptide repeat (PPR) superfamily protein	AT5G24060	-1.77529	0.00473886
AT5G24520	Transducin/WD40 repeat-like superfamily protein	TTG1	-1.00902	0.0355571
AT5G24940	Protein phosphatase 2C family protein	AT5G24940	-1.06214	0.00142064
AT5G25240	stress induced protein	AT5G25240	-2.03996	2.24e-05
AT5G25280	serine-rich protein-like protein	AT5G25280	-1.62033	0.00788349
AT5G25450	Cytochrome bd ubiquinol oxidase, 14kDa subunit	AT5G25450	-2.16901	0.0347832
AT5G25630	Tetratricopeptide repeat (TPR)-like superfamily protein	AT5G25630	-1.32994	0.00727065
AT5G26667	P-loop containing nucleoside triphosphate hydrolases superfamily protein	PYR6	-1.39042	0.00438964
AT5G27395	Mitochondrial inner membrane translocase complex, subunit Tim44-related protein	AT5G27395	-3.17017	0.0031372
AT5G27700	Ribosomal protein S21e	AT5G27700	-1.53963	1.12e-21
AT5G27980	Seed maturation protein	AT5G27980	-2.66823	0.00416472
AT5G32460	Transcriptional factor B3 family protein	AT5G32460	-2.06481	1.51e-05
AT5G35090		AT5G35090	-1.80974	0.043903
AT5G35320	DBH-like monooxygenase	AT5G35320	-1.41881	0.00148967
AT5G35732		AT5G35732	-1.96413	0.017185
AT5G36880	acetyl-CoA synthetase	ACS	-1.13594	0.03083
AT5G37540	Eukaryotic aspartyl protease family protein	AT5G37540	-1.27137	0.00663477
AT5G37710	alpha/beta-Hydrolases superfamily protein	AT5G37710	-2.45523	0.0097711
AT5G37770	EF hand calcium-binding protein family	TCH2	-1.7654	0.000412589
AT5G37860	Heavy metal transport/detoxification superfamily protein	AT5G37860	-3.31991	0.0437333
AT5G38660	acclimation of photosynthesis to environment	APE1	-2.00746	8.54e-16
AT5G39400	Calcium/lipid-binding (CaLB) phosphatase	PTEN1	-3.37115	0.035513
AT5G40090	Disease resistance protein (TIR-NBS class)	AT5G40090	-2.02457	6.41e-08
AT5G40100	Disease resistance protein (TIR-NBS-LRR class) family	AT5G40100	-1.44781	4.97e-06
AT5G40370	Glutaredoxin family protein	GRXC2	-1.80192	0.0129354
AT5G40650	succinate dehydrogenase 2-2	SDH2-2	-1.12675	0.016943
AT5G41320	stress response NST1-like protein	AT5G41320	-3.39951	0.00983529
AT5G41550	Disease resistance protein (TIR-NBS-LRR class) family	AT5G41550	-1.68878	0.032352
AT5G41760	Nucleotide-sugar transporter family protein	AT5G41760	-1.61617	0.000971133
AT5G42100	beta-1,3-glucanase	BG_PPAP	-1.18077	6.06e-07
AT5G42200	RING/U-box superfamily protein	AT5G42200	-1.20582	0.000222205
AT5G42220	Ubiquitin-like superfamily protein	AT5G42220	-1.8979	1.93e-05
AT5G43040	Cysteine/Histidine-rich C1 domain family protein	AT5G43040	-4.32245	0.001417
AT5G43270	squamosa promoter binding protein-like 2	SPL2	-1.49281	0.00344125
AT5G43490	myb-like protein X	AT5G43490	-3.44009	0.0338447
AT5G44260	Zinc finger C-x8-C-x5-C-x3-H type family protein	AT5G44260	-1.22028	0.00172215
AT5G44270	TPX2 (targeting protein for Xklp2) protein family	AT5G44270	-2.45584	0.00393546
AT5G44680	DNA glycosylase superfamily protein	AT5G44680	-1.0321	0.000128996
AT5G45370	nodulin MtN21 /EamA-like transporter family protein	UMAMIT1	-1.19093	0.00238567
AT5G45430	Protein kinase superfamily protein	AT5G45430	-2.07136	4.2e-12
AT5G46450	Disease resistance protein (TIR-NBS-LRR class) family	AT5G46450	-1.1933	0.000502336
AT5G46871	Putative membrane lipoprotein	AT5G46871	-2.35828	0.000885144
AT5G47090	coiled-coil protein	AT5G47090	-1.32824	0.00971921
AT5G47350	alpha/beta-Hydrolases superfamily protein	AT5G47350	-1.86438	0.0114418
AT5G47700	60S acidic ribosomal protein family	AT5G47700	-1.58079	0.0342843
AT5G48375	thioglucoside glucosidase 3	TGG3	-2.24775	0.0201989
AT5G48570	FKBP-type peptidyl-prolyl cis-trans isomerase family protein	AT5G48570	-2.36062	6.17e-05
AT5G48650	Nuclear transport factor 2 (NTF2) family protein with RNA binding (RRM-RBD-RNP motifs) domain-containing protein	AT5G48650	-1.40571	0.0324268
AT5G49510	prefoldin 3	PFD3	-1.09611	0.0317885
AT5G49650	xylulose kinase-2	XK-2	-1.19833	0.00535138
AT5G49710	RING finger protein	AT5G49710	-2.10312	0.00895905
AT5G49830	exocyst complex component 84B	EXO84B	-3.09372	0.00203629
AT5G50460	secE/sec61-gamma protein transport protein	AT5G50460	-1.18369	1.09e-05
AT5G50640	CBS/octicosapeptide/phox/Bemp1 domain protein	AT5G50640	-2.88346	0.00522858
AT5G51440	HSP20-like chaperones superfamily protein	AT5G51440	-1.66238	0.0199472
AT5G51450	RPM1 interacting protein 3	RIN3	-1.15774	0.00455033
AT5G51465		AT5G51465	-2.9975	0.0413991
AT5G51550	EXORDIUM like 3	EXL3	-1.86315	7.54e-08
AT5G51980	Transducin/WD40 repeat-like superfamily protein	AT5G51980	-1.05057	0.0327739
AT5G52240	membrane steroid binding protein 1	MSBP1	-1.14056	2.12e-07
AT5G52640	heat shock-like protein	HSP90.1	-1.38931	0.027711
AT5G53060	RNA-binding KH domain-containing protein	RCF3	-1.12425	0.044997
AT5G53360	TRAF-like superfamily protein	AT5G53360	-2.14504	0.0308981
AT5G53905	prolamin-like protein	AT5G53905	-1.47814	0.00624973
AT5G54067	B3 domain protein	AT5G54067	-3.38575	0.0323407
AT5G54148	sarcosine dehydrogenase-2C protein	AT5G54148	-1.15007	0.013093
AT5G54165	Avr9/Cf-9 rapidly elicited protein	AT5G54165	-1.41047	0.0402856
AT5G54380	protein kinase family protein	THE1	-1.53302	9.07e-08
AT5G54940	Translation initiation factor SUI1 family protein	AT5G54940	-1.06942	0.000559024
AT5G55020	myb domain protein 120	MYB120	-1.00679	0.0427449
AT5G55070	Dihydrolipoamide succinyltransferase	AT5G55070	-1.8995	2.72e-07
AT5G55240	PEROXYGENASE 2	ATPXG2	-4.15006	0.0096163
AT5G55850	RPM1-interacting protein 4 (RIN4) family protein	NOI	-1.26819	0.00200957
AT5G55990	calcineurin B-like protein 2	CBL2	-1.993	0.00086822
AT5G56030	heat shock protein 81-2	HSP81-2	-1.45114	0.00256732
AT5G56230	prenylated RAB acceptor 1.G2	PRA1.G2	-1.12402	0.000446905
AT5G57520	zinc finger protein 2	ZFP2	-1.44214	0.0158169
AT5G57550	xyloglucan endotransglucosylase/hydrolase 25	XTH25	-1.74931	0.00573546
AT5G57560	Xyloglucan endotransglucosylase/hydrolase family protein	TCH4	-2.52948	6.72e-05
AT5G58080	response regulator 18	RR18	-2.38693	0.00420109
AT5G59150	RAB GTPase homolog A2D	RABA2D	-1.29351	0.00759785
AT5G60250	zinc finger (C3HC4-type RING finger) family protein	AT5G60250	-1.06883	0.00215871
AT5G60320	Concanavalin A-like lectin protein kinase family protein	AT5G60320	-2.059	0.0462544
AT5G60720	electron transporter, putative (Protein of unknown function, DUF547)	AT5G60720	-1.29138	0.0395766
AT5G61210	soluble N-ethylmaleimide-sensitive factor adaptor protein 33	SNAP33	-1.32513	0.00632716
AT5G61240	Leucine-rich repeat (LRR) family protein	AT5G61240	-3.65924	0.0167235
AT5G61310	Cytochrome c oxidase subunit Vc family protein	AT5G61310	-1.19733	0.00285508
AT5G61330	rRNA processing protein-like protein	AT5G61330	-1.18834	0.00112885
AT5G62090	SEUSS-like 2	SLK2	-1.70911	0.000324536
AT5G62270	ribosomal protein L20	GCD1	-1.26929	0.0139535
AT5G62640	proline-rich family protein	ELF5	-1.60191	0.0368795
AT5G63470	nuclear factor Y, subunit C4	NF-YC4	-2.41795	8.83e-23
AT5G63820		AT5G63820	-1.17305	0.00987347
AT5G64110	Peroxidase superfamily protein	AT5G64110	-1.1467	0.0232893
AT5G64180	tropomyosin	AT5G64180	-4.20519	0.00164266
AT5G64310	arabinogalactan protein 1	AGP1	-1.18291	0.00700897
AT5G64570	beta-D-xylosidase 4	XYL4	-1.36534	0.000449734
AT5G64750	Integrase-type DNA-binding superfamily protein	ABR1	-1.42535	0.0123758
AT5G65370	ENTH/ANTH/VHS superfamily protein	AT5G65370	-1.47211	0.0190507
AT5G65530	Protein kinase superfamily protein	AT5G65530	-1.27999	0.00394836
AT5G65610		AT5G65610	-1.59721	0.00237098
AT5G66200	armadillo repeat only 2	ARO2	-1.2802	0.00108869
AT5G66280	GDP-D-mannose 4,6-dehydratase 1	GMD1	-1.09291	0.0327739
AT5G66660	pectinesterase, putative (DUF677)	AT5G66660	-2.69014	0.0248761
AT5G66800	membrane-associated kinase regulator-like protein	AT5G66800	-1.03111	0.0357992
AT5G66880	sucrose nonfermenting 1(SNF1)-related protein kinase 2.3	SNRK2.3	-3.69148	1.86e-11
AT5G67080	mitogen-activated protein kinase kinase kinase 19	MAPKKK19	-1.86373	0.0223957
AT5G67260	CYCLIN D3;2	CYCD3;2	-1.86013	0.00302007
AT5G67300	myb domain protein r1	MYBR1	-1.95198	3.11e-13
AT5G67310	cytochrome P450, family 81, subfamily G, polypeptide 1	CYP81G1	-1.72028	0.00925708
AT5G67480	BTB and TAZ domain protein 4	BT4	-1.91748	2.12e-07
ATCG00905			-3.26168	4.47e-06
ATMG00980	Ribosomal protein S12/S23 family protein	AT2G07675	-1.39061	1.41e-06
